# Supplementary material for: Cryo-correlative light and electron tomography of dopaminergic axonal varicosities reveals non-synaptic modulation of cortico-striatal synapses
Source: Nat Commun. 2025 Dec 13;16:11467. doi: 10.1038/s41467-025-66355-x (PMC12749485; doi:10.1038/s41467-025-66355-x)
Supplement: Supplementary file 4 — Source Data [file 41467_2025_66355_MOESM4_ESM.xlsx]

## Sheet: Figure 2C
	VGLUT+	VGLUT mito+	VGLUT mito-	DAT+	DAT mito+	DAT mito-
Number of values	103	21	82	110	9	101
Minimum	304.7	708.9	304.7	238.4	590.8	238.4
Maximum	1589	1379	1589	1082	1320	1082
Range	1284	670.5	1284	843.2	729.4	843.2
Mean	816	1045	784.8	571	837.9	554.7
Std. Deviation	256.5	204.6	249.8	182.2	223.7	176.4
Std. Error of Mean	25.28	44.65	27.58	17.37	74.57	17.55
Mann Whitney test			Mann Whitney test			Mann Whitney test
P value	<0.0001		P value	<0.0001		P value	0.0001
Exact or approximate P value?	Approximate		Exact or approximate P value?	Exact		Exact or approximate P value?	Exact
P value summary	****		P value summary	****		P value summary	***
Significantly different (P < 0.05)?	Yes		Significantly different (P < 0.05)?	Yes		Significantly different (P < 0.05)?	Yes
One- or two-tailed P value?	Two-tailed		One- or two-tailed P value?	Two-tailed		One- or two-tailed P value?	Two-tailed
Sum of ranks in column A,B	14261 , 8530		Sum of ranks in column A,B	1626 , 3731		Sum of ranks in column A,B	830 , 5275
Mann-Whitney U	2425		Mann-Whitney U	327.5		Mann-Whitney U	124
Difference between medians			Difference between medians			Difference between medians
Median of column A	788.4, n=103		Median of column A	1055, n=21		Median of column A	808.4, n=9
Median of column B	522.9, n=110		Median of column B	731.1, n=82		Median of column B	512.3, n=101
Difference: Actual	-265.6		Difference: Actual	-323.7		Difference: Actual	-296.1
Difference: Hodges-Lehmann	-230.5		Difference: Hodges-Lehmann	-292.2		Difference: Hodges-Lehmann	-275.6
VGLUT+	DAT+		VGLUT mito+	VGLUT mito-		DAT mito+	DAT mito-
723.687	527.471		1032.89	723.687		734.833	527.471
795.617	527.422		795.617	788.444		766.046	527.422
788.444	460.799		891.254	1033.14		590.753	460.799
304.663	360.111		1067.11	768.993		830.455	360.111
1033.14	343.06		1242.67	575.432		808.375	343.06
768.993	436.378		1300.11	975.261		834.854	436.378
575.432	675.477		734.235	304.663		1320.11	675.477
975.261	265.197		1193.26	710.179		1039.85	265.197
891.254	517.254		1091.79	736.12		615.956	517.254
710.179	900.117		1028.87	869.435			900.117
736.12	334.634		1341.26	1543.29			334.634
431.165	706.15		708.942	1022.73			706.15
869.435	533.503		1053.25	792.637			533.503
1543.29	462.234		798.803	658.076			462.234
1032.89	489.592		712.305	1064.68			489.592
1022.73	810.468		1135.66	523.509			810.468
1242.67	315.906		1054.86	436.66			315.906
1056.15	620.893		1042.46	564.3			620.893
792.637	523.326		1119.58	706.28			523.326
658.076	318.503		1379.45	1589.09			318.503
471.93	641.155		1212.36	507.538			641.155
1064.68	347.611			421.017			347.611
523.509	502.778			486.862			502.778
1300.11	392			719.362			392
1589.09	445			719.496			445
507.538	500.339			746.918			500.339
578.133	557			707.036			458
421.017	735			729.584			398
486.862	458			663.486			607.029
719.362	398			664.941			512.293
719.496	607.029			587.082			522.399
593.898	512.293			609.398			463.656
588.588	522.399			676.503			445.308
746.918	463.656			901.352			558.478
707.036	445.308			712.988			408.037
729.584	558.478			979.322			501.622
545.45	408.037			819.222			564.755
734.235	501.622			925.92			463.303
1193.26	564.755			398.007			499.006
663.486	463.303			470.129			656.284
664.941	499.006			1241.32			238.437
936.775	656.284			499.163			437.849
587.082	238.437			986.499			501.333
609.398	437.849			992.149			587.356
676.503	501.333			689.798			689.994
901.352	587.356			1385.55			874.837
832.408	689.994			853.754			734.579
712.988	874.837			1112.23			501.871
979.322	734.579			844.37			631.024
709.654	766.046			701.973			770.271
1091.79	501.871			1021.46			382.637
925.92	590.753			821.147			636.214
1028.87	830.455			843.135			840.41
398.007	631.024			673.478			365.704
470.129	770.271			418.021			486.264
1241.32	382.637			712.305			358.007
708.942	636.214			613.473			690.917
500.736	840.41			692.411			448.654
499.163	365.704			527.715			540.727
1053.25	486.264			820.684			804.887
986.499	358.007			732.679			488.77
992.149	690.917			898.268			322.341
689.798	448.654			1027.24			672.465
798.803	540.727			813.797			479.167
1385.55	804.887			648.425			772.905
853.754	488.77			693.099			968.446
1112.23	322.341			1204.13			442.697
844.37	672.465			790.855			523.962
701.973	479.167			623.309			516.327
569.514	772.905			536.752			509.311
479.65	968.446			644.191			760.905
1021.46	442.697			987.075			1033.22
821.147	523.962			887.08			882.695
843.135	516.327			903.225			530.132
673.478	808.375			1202.95			512.895
418.021	834.854			1076.91			502.019
712.305	509.311			852.243			603.801
613.473	760.905			1010.86			456.149
692.411	1033.22			431.165			509.73
527.715	882.695			1056.15			546.515
820.684	530.132			471.93			412.6
732.679	512.895			578.133			650.76
898.268	502.019						841.236
1054.86	603.801						704.549
1027.24	456.149						1071.83
1042.46	509.73						671.852
813.797	546.515						511.958
648.425	412.6						574.924
693.099	650.76						631.337
1119.58	841.236						436.566
1204.13	704.549						443.848
790.855	1071.83						490.459
623.309	1039.85						1081.61
536.752	671.852						659.776
644.191	511.958						302.027
987.075	574.924						378.887
887.08	631.337						821.506
903.225	436.566						446.468
1202.95	443.848						429.103
1076.91	490.459						326.054
852.243	1081.61						569.256
1379.45	659.776
1010.86	615.956
	302.027
	378.887
	821.506
	446.468
	429.103
	326.054
	569.256

## Sheet: Figure 2D
VGLUT+	DAT+
64200000	21100000			VGLUT+	DAT+
60500000	26600000		Number of values	103	110
10900000	21300000
184000000	3840000		Minimum	10900000	3756
58100000	10100000		Maximum	282000000	212000000
16600000	3756.44		Range	271100000	211996244
157000000	22400000
142000000	78300000		Mean	91581553	40993024
65200000	2850000		Std. Deviation	57731613	40694695
111000000	11300000		Std. Error of Mean	5688465	3880087
16500000	18500000
82700000	11900000
66500000	69400000
130000000	21800000
158000000	16600000
83900000	17200000
63300000	54500000
99300000	9640000			Table Analyzed	VGLUT+/DAT+
72900000	55100000
21700000	32400000			Column B	DAT+
129000000	7240000			vs.	vs,
24900000	62100000			Column A	VGLUT+
195000000	8860000
118000000	33300000			Mann Whitney test
109000000	4610000			P value	<0,0001
134000000	28400000			Exact or approximate P value?	Approximate
11400000	34900000			P value summary	****
148000000	13700000			Significantly different (P < 0.05)?	Yes
29700000	90500000			One- or two-tailed P value?	Two-tailed
68000000	9950000			Sum of ranks in column A,B	14324 , 8467
35000000	20800000			Mann-Whitney U	2362
37300000	38000000
19500000	27000000			Difference between medians
35300000	34900000			Median of column A	79000000, n=103
96700000	15100000			Median of column B	26100000, n=110
79200000	13600000			Difference: Actual	-52900000
55700000	23100000			Difference: Hodges-Lehmann	-45025000
43300000	20000000
67400000	21700000
44200000	23300000
93200000	17400000
54400000	6290000
89600000	42000000
282000000	3560000
49800000	9980000
61000000	28500000
139000000	34600000
41500000	5830000
47900000	19600000
46300000	51500000
84800000	64700000
39000000	32100000
72200000	37400000
57400000	83100000
119000000	41600000
115000000	55600000
136000000	17900000
158000000	53700000
12400000	21500000
31200000	10700000
103000000	29500000
69600000	14000000
33200000	72700000
28600000	24200000
194000000	42400000
74400000	133000000
237000000	34800000
130000000	218841
116000000	66100000
101000000	22200000
149000000	74900000
53100000	65300000
41700000	23300000
110000000	19500000
23500000	30000000
32000000	151000000
165000000	170000000
112000000	52500000
157000000	74600000
61600000	147000000
20000000	25600000
13600000	38600000
66400000	19600000
99000000	69200000
27900000	20800000
144000000	38500000
119000000	43900000
166000000	21200000
183000000	84400000
65300000	111000000
100000000	50200000
220000000	204000000
155000000	212000000
79000000	85100000
51000000	36000000
52600000	12400000
127000000	17900000
207000000	25400000
145000000	131000000
118000000	5330000
222000000	6530000
55800000	58300000
130000000	12700000
	105000000
	18000000
	15900000
	21500000
	37400000
	44800000
	16300000

## Sheet: Figure 2E
VGLUT+	DAT+
195	30
107	0			VGLUT+	DAT+
223	40		Number of values	103	110
251	4
274	6		Minimum	0	0
230	6		Maximum	872	610
232	17		Range	872	610
210	14
101	30		Mean	190.8	28.26
38	31		Std. Deviation	176.4	66.37
233	10		Std. Error of Mean	17.56	6.328
463	22
183	13
128	7
59	2		Table Analyzed	VGLUT+/DAT+
115	17
53	16		Column B	DAT+
217	14		vs.	vs,
69	42		Column A	VGLUT+
358	1
339	36		Mann Whitney test
24	13		P value	<0,0001
27	18		Exact or approximate P value?	Approximate
83	7		P value summary	****
129	19		Significantly different (P < 0.05)?	Yes
62	0		One- or two-tailed P value?	Two-tailed
58	7		Sum of ranks in column A,B	15407 , 6960
13	14		Mann-Whitney U	854.5
36	5
75	9		Difference between medians
47	16		Median of column A	130,0, n=101
357	3		Median of column B	12,50, n=110
81	20		Difference: Actual	-117.5
133	7		Difference: Hodges-Lehmann	-113
116	3
56	3
71	5
108	8
79	6
28	24
62	3
195	72
21	3
338	4
106	0
106	49
121	7
339	13
0	27
26	7
39	37
332	18
13	5
83	59
33	22
235	43
139	16
204	9
139	10
96	10
335	46
309	11
782	7
202	58
69	47
114	5
41	7
67	12
313	38
253	25
170	2
87	8
40	21
26	35
130	74
163	20
51	75
378	610
165	0
435	295
220	5
780	16
421	13
450	50
75	2
149	12
270	17
222	2
267	24
151	3
126	9
115	111
45	110
872	60
423	9
550	87
564	3
26	3
702	0
260	2
166	31
	2
	3
	3
	1
	119
	0
	2
	20
	35

## Sheet: Figure 2F
VGLUT+	DAT+
3.0457e-06	1.47e-06			VGLUT+	DAT+
1.15e-06	1.88e-06		Number of values	103	110
3.87e-06	1.97e-06
1.45e-06	6.26e-07		Minimum	3.05e-07	0
4.93e-06	0.00159726		Maximum	7.13e-06	5.13e-06
1.5e-06	7.6e-07		Range	6.825e-06	5.13e-06
1.71e-06	2.03e-07
3.22e-06	3.51e-07		Mean	1.964e-06	6.819e-07
9.11e-07	2.66e-06		Std. Deviation	1.156e-06	7.009e-07
2.31e-06	1.67e-06		Std. Error of Mean	1.161e-07	6.744e-08
2.82e-06	8.43e-07
7.13e-06	3.17e-07
1.16e-06	5.98e-07		Table Analyzed	VGLUT+/DAT+
1.71e-06	4.21e-07
6.03e-07	1.21e-07		Column B	DAT+
1.59e-06	3.17e-07		vs.	vs,
2.44e-06	1.66e-06		Column A	VGLUT+
2.16e-06	2.54e-07
2.81e-06	1.31e-06		Mann Whitney test
2.35e-06	1.44e-07		P value	<0,0001
2.88e-06	5.85e-07		Exact or approximate P value?	Exact
7.65e-07	1.47e-06		P value summary	****
1.38e-06	5.53e-07		Significantly different (P < 0.05)?	Yes
2.64e-06	1.52e-06		One- or two-tailed P value?	Two-tailed
1.33e-06	6.68e-07		Sum of ranks in column A,B	14378 , 7150
8.21e-07	5.33e-07		Mann-Whitney U	1264
1.05e-06	2.16e-07
3.05e-07	5.08e-07		Difference between medians
3.91e-07	4.39e-07		Median of column A	1,740e-006, n=99
1.39e-06	4.47e-07		Median of column B	5,010e-007, n=108
54.9	1.11e-07		Difference: Actual	-1.239e-06
1.32e-06	5.74e-07		Difference: Hodges-Lehmann	-1.174e-06
1.75e-06	4.62e-07
2.19e-06	2.21e-07
8.68e-07	1.3e-07
1.35e-06	2.56e-07
2.07e-06	3.69e-07
2.33e-06	2.57e-07
9.79e-07	1.38e-06
1.64e-06	4.77e-07
9.16e-07	1.78e-06
2.7e-06	8.44e-07
6.16e-07	5.64e-07
2.97e-06	1.59e-06
1.06e-06	1.2e-06
8.9e-07	6.65e-07
2.29e-06	3.88e-07
2.1e-06	5.42e-07
1.25e-06	2.23e-07
3.24e-06	1.04e-06
4.29e-07	2.56e-07
-0.000146	1.23e-07
1.35e-06	1.18e-06
1.45e-06	1.45e-06
1.89e-06	8.05e-07
8.62e-07	7.45e-07
1.47e-06	8.71e-07
1e-06	4.28e-07
4.06e-06	7.17e-07
3.1e-06	6.43e-07
5.84e-06	4.64e-07
3.81e-06	1.7e-07
1.74e-06	4.94e-07
1.04e-06	1.47e-06
1.74e-06	5.96e-07
2.09e-06	1.22e-07
1.9e-06	5.41e-07
2.26e-06	5.5e-07
1.09e-06	3.83e-07
1.41e-06	8.72e-08
2e-06	4.11e-07
1.91e-06	7e-07
1.97e-06	2.48e-07
1.65e-06	5.54e-07
1.84e-06	4.05e-07
2.63e-06	5.45e-07
1.42e-06	5.13e-06
2.63e-06	2.49e-06
6.83e-07	2.01e-07
2.53e-06	4.24e-07
1.62e-06	6.65e-07
2.55e-06	7.31e-07
1.25e-06	9.59e-08
1.49e-06	4.21e-07
1.15e-06	4.41e-07
1.02e-06	9.54e-08
1.74e-06	2.94e-07
2.11e-06	2.89e-08
2.48e-06	1.86e-07
2.22e-06	5.48e-07
3.78e-07	7.2e-07
4.33e-06	7.4e-07
2.94e-06	2.41e-07
4.66e-06	9.7255e-07
2.66e-06	1.6158e-06
7.07e-07	1.1197e-07
1.71e-06	0
2.01e-06	9.1102e-07
5.67e-07	1.88e-07
2.48e-06	4.5939e-07
2.22e-06	1.16e-07
	1.57e-07
	2.9516e-07
	1.1105e-07
	0
	1.3982e-07
	8.0293e-08
	1.9414e-06
	5.5254e-07

## Sheet: Figure 2H
VGLUT+	DAT+	DAT+ PSE
28.958	51.3592	36.9669
40.0995	36.9669	33.8194
38.6799	64.7265	33.8194
33.4492	48.5116	44.6584
44.8775	38.4984	29.8793
32.7764	48.9717	47.3434
35.3268	35.0999	41.546
30.7658	33.0518	36.7525
40.803	67.0675	35.2663
38.3256	43.2144	50.5003
50.8928	47.0359	42.3852
33.8998	46.9383	28.762
35.9485	49.0935	49.9342
43.6538	43.0791	38.5417
43.4885	39.4199	38.77
41.4782	47.6738	35.0159
45.6571	52.024	41.4759
43.9987	39.4422	33.6324
42.1236	69.4548	33.8194
38.1249	38.6911	34.8677
59.4161	48.7778	38.6469
38.6429	60.3706	34.6865
36.1506	39.6747	41.9832
50.1088	39.541	39.9797
46.5631	43.7596	29.8405
36.5779	50.8789	40.6511
37.1428	49.0837	33.2109
33.4539	42.3164	29.4123
40.6842	63.5543	42.1772
37.0523	51.6097	34.763
32.7113	62.5448	39.0682
40.032	72.1525	34.5811
33.7079	52.3173	31.2756
54.315	48.8653	33.6324
44.0917	46.1668	39.8955
34.2037	54.5581	53.7085
70.788	71.7918	44.794
44.0644	75.5158	43.461
50.378	36.1563	41.1353
37.5981	39.8456	32.6841
37.5389	46.0579	31.7375
37.5237	53.0102	35.4786
40.6076	51.9979	39.2197
46.9247	44.7037	35.4786
40.761	31.2898	39.2197
36.7905	45.0119	39.2197
64.1673	77.566	39.2197
35.5409	47.0759	35.4786
41.5064	54.3711	39.2197
62.145	33.6499	43
57.2972	44.6441	46.702
38.4035	66.5567	54.1842
33.3869	39.6248	39.2
53.2801	38.6589	35.4786
58.8605	46.1413	35.4786
57.4575	50.7915	50.4
51.4042	36.3339	35.4786
51.8465	51.3788	50.4431
39.7167	59.6957	42.9608
40.3424	50.6299	39.2197
43.1483	42.7734	35.4786
46.1177	47.0757	35.4786
44.0829	33.0464	50.4431
43.7089	47.637	42.9609
40.529	50.8169	46.702
41.0069	47.076	54.1842
41.4641	46.1409	35.4786
63.5212	53.3193	39.2197
44.831	67.4657	42.9608
33.0464	47.6371	35.4786
39.5936	31.7375	42.9608
48.0111	42.9612	39.2197
61.1051	37.537	35.4787
48.0114	38.6592	42.9608
44.2704	53.6238	46.702
47.8245	58.6564	46.702
36.6014	31.9256	42.9608
44.832	52.5017	42.9608
39.2203	44.0844	39.2197
33.6079	47.8242	39.2197
44.8315	47.8244	31.7375
46.702	32.8601	39.2197
40.5296	55.1198	42.9608
41.2783	43.3363	31.7375
36.7885	57.7396	39.2197
46.1414	53.4684	39.2197
42.4003	33.8194	35.4786
39.408	55.9323	35.4786
47.8241	44.3373	35.4786
41.2772		39.2197
37.5361	30.7403	35.4786
33.7951	53.0643	39.2197
32.8599	30.7664	42.9608
47.8245	43.2859	35.4786
48.5728	47.1932	39.2197
39.2202	64.5721	46.702
46.142	44.3454	35.4786
51.7537	62.8962	39.2197
51.1926	52.714	35.4786
40.5288	44.9921	39.2197
31.9241	61.6352	27.9964
41.1019	46.3287	64.363
33.735	48.8351	36.4139
55.3806	54.5648	40.155
32.715	51.2171	36.4139
34.4912	49.1943	40.155
37.4308	36.8966	40.155
41.2327	39.7212	32.6728
45.7414	41.8433	36.4139
35.0605	41.2746	36.4139
41.6301	50.5823	36.4139
46.4378	46.8011	32.6728
29.9615	30.2939	36.4139
64.7762	60.6153	36.4139
40.6793	44.4758	36.4139
29.3409	48.2624	40.155
60.6009	56.6254	36.4139
31.7424	38.5759	40.155
32.4425	40.3324	43.8961
35.8398	63.3669	32.6728
51.1984	32.4502	36.4139
44.1821	59.3456	36.4139
40.6609	33.0439	36.4139
36.0364	38.2097	31.7375
31.2501	40.1634	39.2197
33.5899	46.5078	35.4786
36.9059	41.6415	25.1906
37.259	51.94	37.3492
40.4734	25.5644	33.6081
39.7161	50.63	41.0903
36.3908	36.7745	37.3492
33.9532	48.4856	37.3492
37.2872	47.5843	33.608
36.4792	38.6589	29.8669
46.8465	49.8824	32.6728
33.1165	47.9872	70.4087
53.174	46.8898	36.4139
58.2765	51.3788	58.8607
54.4449	43.0026	36.4139
43.8268	47.8241	32.6728
38.4152	46.5144	36.4139
40.1445	40.5288	40.155
36.0545	54.5581	32.6728
50.8341	47.076	40.155
36.1591	38.6587	32.6728
35.2224	56.2423	32.6728
69.7451	33.7118	31.7375
52.0001	36.4137	41.1778
37.9605	35.4786	43.5517
36.9545	54.1846	32.6728
53.7993	48.7603	36.4139
43.5338	42.4003	36.4139
36.9547	38.6597	36.4139
30.8608	61.6646	32.6728
39.4158	41.2784	43.8962
37.349	47.8255	40.155
49.9753	51.5653	36.4139
51.5652	36.601	40.155
58.1243	32.8601	36.4139
44.5168	57.6731	36.4139
35.8869	44.0845	36.4139
36.7884	33.8194	36.4139
39.4073	42.6629	32.6728
46.1177	49.3311	32.6728
45.0192		43.8962
44.0829	28.4851	36.4139
43.7089	46.8066	40.155
44.8318	29.3518	40.155
51.7524	75.875	40.155
43.7088	53.6775	36.4139
52.6875	49.2374	36.4139
52.1032	64.0217	36.4139
41.0899	40.4692	36.4139
29.3053	36.9053	40.155
40.5287	44.5555	36.4139
51.7522	50.671	43.8961
43.3347	60.8587	36.4139
48.0111	50.766	40.155
38.6584	41.474	36.4139
40.529	43.7544	36.4139
44.2704	52.044	32.6728
47.8245	45.053	32.6728
40.3425	48.5018	36.4139
36.4145	43.4084	32.6728
39.2203	45.4213	36.4139
41.0902	35.538	36.4139
48.5725	42.182	36.4139
35.4787	35.8105	36.4139
70.084	35.7094	31.7375
40.5295	46.0115	27.9964
59.9839	49.3912	44.8314
40.5296	56.1332	36.4139
38.6592	50.3394	40.155
39.408	54.4793	36.4139
36.6007	38.8651	40.155
41.2772	36.0921	36.4139
33.795	54.8954	32.6728
37.5362	53.9074	39.5783
32.8599	49.3974	31.7375
47.8245	29.4216	35.4786
37.3495	40.4307	27.9964
42.9612	44.2015	41.0903
49.8831	47.9964	33.608
40.5304	24.5659	37.3492
43.7103	42.8401	33.608
33.0466	31.1457	37.3492
36.6916	51.3649	33.608
36.1614	64.8462	37.3492
33.047	54.3711	48.5725
41.0758	35.8471	33.6081
35.06	44.7529	33.6081
32.7227	50.8414	37.3492
36.1608	49.8823	37.3492
41.8039	46.1413	33.608
37.3177	47.9872	33.6081
31.5292	50.6309	41.0903
53.2096	51.3788	41.0903
45.9246	65.7819	37.3492
36.8637	52.1914	41.0903
38.3837	46.5144	37.3492
37.9741	30.2407	44.8314
32.0128	26.4995	41.0903
41.6101	46.7018	33.6081
33.7481	73.2636	37.3492
35.6459	46.1409	37.3492
49.2313	46.8894	37.3492
51.5714	56.2423	33.6081
36.1586	50.4429	37.3492
47.9884	51.3782	37.3492
36.6573	39.2197	37.3492
33.1552	54.1846	37.3492
33.5899	53.6237	33.608
37.1356	46.1416	37.3492
58.3961	55.6198	41.0903
38.9688	45.0195	33.608
40.8149	44.0844	37.3492
40.8518	51.5656	37.3492
60.8268	40.3423	63.9338
44.7267	66.5299	63.3812
37.5403	32.1129	40.155
39.3231	60.8148	36.4139
35.7439	61.4916	32.6728
66.7931	51.9932	40.155
39.6684	44.6584	37.4598
71.3514	41.6302	33.608
44.5562	63.7295	29.8669
69.1824		32.6728
33.609	31.0319	36.4139
39.1829	36.9408	36.4139
35.8145	32.5774	32.6728
41.82	48.6598	28.9316
36.1301	42.0299	35.4786
34.2952	54.9734	42.9609
56.7702	37.9775	39.2197
35.8898	56.9282	39.2197
56.5791	59.4476	31.7375
41.8202	37.3896	39.2197
34.1583	42.3876	35.4786
35.5557	62.5585	39.2197
52.8916	37.9849	39.2197
37.349	40.0034	39.2197
57.4575	56.3348	42.9609
47.8241	50.395	54.1842
44.7333	41.7531	50.4431
51.9636	26.7329	42.9608
35.9883	55.1404	39.2197
36.7884	33.4541	35.4786
51.5658	49.4476	42.9608
43.1483	30.7897	39.2197
46.1177	42.4269	62.7635
41.278	45.2544	37.3492
51.5651	70.3286	33.608
47.45	44.5183	41.0903
41.0907	33.9634	33.6081
55.4935	49.5116	41.0903
43.7088	43.5863	33.608
42.5033	29.0476	29.8669
44.2699	58.9372	40.155
37.3488	36.894	36.4138
35.8522	40.7491	32.6728
36.7876	30.8046	40.155
40.5288	28.1505	40.155
39.5936	75.9984	36.4139
44.27	48.3746	36.4139
31.1762	65.2507	40.155
55.4936	46.8889	36.4138
44.2704	33.8142	32.6728
44.0834	44.7529	36.4139
44.0836	39.312	36.4139
43.8967	43.7377	40.155
42.9614	34.9178	36.4138
41.0902	46.1413	36.4138
33.6081	51.7264	32.6728
35.4786	50.6309	36.4138
37.3493	58.8611	28.9317
40.5295	50.8174	39.2197
38.0566	45.0182	35.4786
33.0473	46.5144	35.4786
38.6591	36.7875	35.4786
42.4005	47.0756	39.2197
43.149	46.7018	39.2197
36.6007	34.9175	39.2197
32.8597	31.9248	39.2197
30.0539	52.5012	39.2197
41.2773	55.871	35.4786
32.8599	40.1549	42.9608
51.5656	40.1549	39.2197
37.3495	35.4786	31.7375
46.7023	46.7023	42.9608
38.6597	37.537	35.4786
67.3569	49.8826	39.2197
43.7104	49.8827	68.0742
36.7878	51.7537	35.4786
32.0876	52.5017	39.2197
41.277	47.8255	39.2197
47.3109	51.5656	56.4313
34.9036	41.5848	46.702
47.4147	47.0833	39.2197
36.8379	44.6456	39.2197
27.4563	45.2052	39.2197
36.7631	44.0877	35.4786
37.089	29.8793	35.4786
31.3359	49.3827	39.2197
35.4998		47.3254
33.6702	28.3848	39.2197
46.0333	44.3686	39.2197
35.9019	38.4429	42.9609
34.1658	40.9646	35.4786
33.9986	63.6785	42.9608
44.7547	42.7986	46.702
53.2579	40.952	39.2197
38.6448	55.0945	35.4786
47.1651	58.205	39.2197
51.5714	54.8766	35.4786
38.2331	69.6498	39.2197
34.3471	49.7031	35.4786
44.7556	37.6104	39.2197
52.1296	46.7998	42.9608
33.0061	33.4535	35.4786
36.9059	55.0088	35.4786
29.2929	46.7505	39.2197
55.5118	39.5377	35.4786
44.3325	55.2328	39.2197
53.9346	34.8756	42.9608
30.6543	79.1236	39.2197
39.6577	64.9826	39.2197
57.7641	46.3114	42.9608
64.0012	62.7926	42.9608
32.919	54.2207	35.4786
41.8688	51.6136	39.2197
43.0108	32.1491	39.2197
41.0307	52.9699	31.7375
56.3031	38.6577	39.2197
36.3152	41.2145	42.9608
33.4233	39.2626	42.9608
38.2528	67.5211	42.9609
55.9748	31.8325	39.2197
41.6532	50.125	42.9609
41.5381	40.1548	35.4786
42.1365	69.1912	31.7375
25.6782	54.3711	42.9608
34.6831	37.9273	39.2197
40.3056	48.4856	39.2197
37.6659	44.2546	31.7375
34.5446	73.3305	35.4786
33.6079	38.6589	35.4786
38.7519	49.8824	31.7375
51.5652	57.491	35.4786
55.1308	50.6309	39.2197
44.5168	59.7632	39.2197
32.1497	42.8626	35.4786
44.0835	48.7593	35.4786
43.1483	42.7734	35.4786
34.9001	29.3054	39.2197
45.0192	39.5934	35.4786
44.0829	50.4429	35.4786
39.9678	65.7815	39.2197
44.8317	64.8465	35.4786
39.9677	46.8893	39.2197
41.4641	52.5012	35.4786
44.7249	44.8313	35.4786
41.0899	34.1933	35.4786
59.2343	39.2197	35.4786
53.4107	39.2197	31.7375
35.8525	50.4435	39.2197
44.27	46.1415	35.4786
34.9173	49.8826	35.4786
44.2701	55.4948	35.4786
40.5293	36.602	42.9608
47.8245	47.8255	39.2197
47.8247	77.7534	39.2197
51.3789	46.7023	42.9608
35.4792	60.1174	35.4786
37.3491	60.0259	39.2197
41.1	42.2888	39.2197
39.2	47.3434	42.9608
41.1	58.8938	35.4786
55.1196		42.9608
36.7884	26.1265	39.2197
33.796	39.0713	35.4786
50.3125	35.9475	42.9608
38.6591	59.5892	42.9609
42.4004	59.1394	39.2197
46.1416	44.1454	39.2197
43.149	29.48	50.1283
40.3419	44.3786	39.2197
40.3419	36.9196	39.2197
40.3419	47.6903	39.2197
56.2418	43.7477	39.2197
32.8599	41.7822	35.4786
41.2776	42.5701	39.2197
44.8317	39.4867	39.2197
39.2202	73.8903	35.4786
38.6597	41.8028	42.9608
35.854	34.8131	35.4786
47.4514	36.7	42.9608
40.5288	35.3481	39.2197
31.176	51.6732	35.4786
39.8741	31.7908	35.4786
33.3001	32.2002	35.4786
35.6607	58.3947	31.7375
31.3355	36.257	35.4786
29.0617	43.6989	39.2197
30.3823	46.2911	54.1842
32.4542	46.8479	39.2197
37.0891	79.6016	24.2552
31.7978	32.8833	31.7375
39.7206	44.9148	42.9608
36.7658	51.3782	46.702
40.6832	54.3711	42.9608
38.2042	38.5626	39.2197
34.5313	48.4856	39.2197
33.1445	35.4292	42.9608
37.1964	47.1021	39.2197
68.3058	34.9178	64.5015
45.6096	49.8824	57.9253
36.3657	40.5088	39.2197
48.6327	46.8898	35.4786
36.1586	50.4435	39.2197
34.3192	55.7824	39.2197
33.0135	48.7593	35.4786
38.118	26.4996	39.2197
43.7193	43.3346	39.2197
48.0025	35.4784	43.3831
39.8471	54.5581	37.3492
51.7849	46.1409	39.5379
32.2624	46.8894	32.6728
28.7531	45.019	32.6728
37.1239	41.0901	36.4139
33.6372	30.3447	43.8961
32.5914	42.9608	36.4139
38.2193	39.2197	43.8961
38.7926	50.4435	40.155
37.145	46.1416	43.8961
59.0594	44.2714	40.155
38.8101	45.1318	43.8961
37.8672	51.5666	40.155
37.4188	63.5683	51.3784
40.6082	31.7378	43.8961
35.7342	53.2203	40.155
45.255	47.4515	36.4138
39.9681	42.7528	40.155
51.2719	53.5924	36.4138
35.7772	41.546	40.155
44.9101	27.7501	43.8961
30.1057	47.3063	36.4138
36.7927	47.2157	40.155
61.0321	46.896	36.4139
43.6746	64.0894	40.155
36.8941	56.6315	36.4138
34.1872	66.7878	36.4138
57.7442	61.3281	36.4139
56.0546	60.8712	32.6728
53.7164	58.783	40.155
44.0829	51.0628	36.4139
40.2403	41.6	36.4139
51.8465	46.3835	40.155
32.1496	40.7574	40.155
50.8176	40.3245	36.4139
40.3424	60.2474	48.2014
43.1483	28.0995	40.4461
57.3353	50.4043	39.2197
59.9836	56.966	39.2197
39.9678	45.3644	35.4786
44.8317	40.8298	39.2197
36.7879	35.8105	36.5178
43.7088	37.0523	35.4786
37.723	39.4528	31.7375
45.3809	65.4329	35.4786
52.3133	40.0527	39.2197
39.5934	78.6464	35.4786
40.5288	50.9406	39.2197
43.3347	45.7039	39.2197
39.5936	52.3545	39.2197
40.5288	50.8785	35.4786
34.9173	52.7685	35.4786
44.2702	51.3782	35.4786
40.5293	50.63	31.7375
36.6012	38.2145	35.4786
44.0836	48.4856	35.4786
40.1556	46.7496	39.2197
42.9614	47.1021	42.9608
41.0902	34.9178	42.9608
33.6081	53.6235	39.2197
42.9609	47.9872	42.9608
41.0905	50.6309	42.9608
68.1036	46.7023	61.6664
44.2707	48.0612	35.4786
48.7605	47.8241	31.7375
32.1121	50.8121	42.9608
42.4002	39.5934	42.9608
42.4003	54.184	39.2197
79.8116	47.0759	39.2197
43.149	61.1054	39.2197
55.3063	43.1482	39.2197
43.2044	59.9835	39.2197
44.0831	46.8964	35.4786
63.7241	50.443	39.2197
32.8599	30.8021	42.9609
48.7598	39.2197	50.4431
44.8317	46.7023	39.2197
46.7023	49.8826	39.2197
42.4008	61.106	39.2197
39.5951	55.6714	39.2197
43.7103	50.6311	39.2197
48.0111	51.5655	35.4786
26.5968	57.3654	46.3719
32.4552	51.1926	39.2197
29.0506	43.3623	39.2197
58.0205	50.8727	35.4786
31.5287	36.7525	42.9609
35.3357	27.264	42.9608
30.71	45.2327	39.2197
39.8729	31.7983	35.4786
46.5495	64.0653	31.7375
42.661	35.0081	35.4786
53.653	71.2072	31.7375
37.2859	56.2225	33.608
36.6899	55.2865	29.8669
45.9936	72.3699	48.8202
34.1658	50.8621	40.155
37.0566	39.8744	40.155
41.8344	40.7513	36.4139
40.761	39.78	32.6728
41.3821	44.074	40.155
35.6017	48.5246	40.155
53.2471	39.5378	43.8961
25.6143	40.1782	43.8961
20.8906	41.3814	36.4139
38.1517	40.621	47.6372
44.7101	50.9062	65.6338
41.2302	55.1492	36.4139
37.1356	54.1286	43.8961
36.2143	74.9952	40.155
45.2378	40.1502	43.8961
35.229	57.1395	47.6372
38.1905	41.8066	40.155
52.317	36.4137	40.155
34.9133	54.3711	36.4138
53.5105	34.2426	51.3784
36.4854	44.7529	47.6372
36.0709	43.9387	58.8606
43.6961	47.1021	42.1623
31.8403	38.6589	36.4139
53.915	46.1413	36.4138
42.893	44.248	40.155
38.6044	50.6309	40.155
41.9117	40.5293	47.6372
37.6674	47.8241	40.155
36.8955	32.1112	36.4139
37.966	67.7179	32.6728
33.6547	50.817	32.6728
34.1044	38.6587	37.453
27.8087	46.8894	40.155
59.1757	78.6891	36.4138
35.4156	29.8668	32.6728
34.4209	46.7019	38.9092
47.9633	37.3491	39.2197
71.0191	35.4786	54.8596
49.9753	54.1846	34.9916
47.8241	49.8826	37.3492
43.8199	79.8116	37.3492
40.6491	50.9484	29.8669
39.6248	55.3876
58.2997	54.3724	36.4139
43.1483	51.5655	40.155
42.3785	35.4789	40.155
41.278	55.3766	40.155
44.0829	51.0457	43.8961
51.1911	40.5288	40.155
33.6084	47.4823	40.155
70.458	35.2663	43.8961
36.2265	28.5541	43.8961
41.4641	37.2393	40.155
39.5936	33.3282	36.4139
41.0899	40.8028	28.9316
47.0756	54.9959	35.4786
36.7876	44.5308	35.4786
47.0758	50.6463	46.702
39.5936	49.6401	42.9608
40.5288	59.8384	42.9608
46.1406	33.0877	35.4786
44.2702	43.7866	42.9608
40.5292	39.6513	35.4786
51.5657	39.2208	31.7375
36.6014	44.3104	42.9608
40.1556	67.5773	42.9608
42.9614	39.6911	39.2197
41.0902	39.6914	35.4786
37.3492	41.5942	31.7375
35.4787	29.3	39.2197
37.3493	33.1934	39.2197
75.0131	68.4725	39.2197
48.0118	43.5098	42.9608
37.5371	49.2692	39.2197
43.3355	48.4626	35.4786
42.4002	43.6985	42.9608
31.177	44.3789	35.4786
61.1061	46.8889	31.7375
46.8902	45.3245	27.9964
44.083	44.7529	30.8022
36.6008	43.0289	37.3492
32.8597	43.3633	41.0903
37.5362	53.6235	41.0903
36.601	47.9872	48.5725
48.7598	50.6309	37.3492
37.3495	36.788	33.608
39.2202	52.9201	33.608
49.8831	28.3701	37.3492
39.5951	50.4429	41.0903
47.4515	50.817	33.608
36.7878	39.4071	37.3492
35.947	59.9834	37.3492
36.1614	51.2529	41.0903
29.7821	57.9253	44.8314
33.3004	37.3491	48.5725
42.5178	39.2197	48.5725
34.5007	65.408	44.8314
26.9773	49.8826	44.8314
36.0848	49.8826	37.3492
35.2683	62.0417	33.608
31.336	46.8901	33.608
35.4638	33.6902	29.8669
39.5936	29.8673	32.6728
32.5259	58.5706	28.9317
51.5284	31.5516	35.4786
45.4385	54.732	39.2197
34.1804	42.4348	31.7375
40.9257	50.5003	78.8373
37.6831	29.1042	33.608
36.7947	55.947
35.6017	35.061
59.4161	53.1704
35.4735	46.6327
42.4552	55.2736
41.4008	51.0364
33.9564	52.7316
40.1988	51.2223
43.2264	45.4003
32.273	47.9446
49.0946	47.0108
35.0561	37.6363
36.0018	22.6329
44.9508	65.0312
34.8539	41.6099
30.6583	42.6
37.9994	29.5005
36.9096	40.8
62.4845	48.8
36.0301	45.0343
44.6019	48.3742
54.8992	41.6604
39.463	78.3572
31.094	50.3376
41.2696	51.3782
47.3516	35.6655
35.307	30.1198
37.8008	44.7529
41.3836	42.8875
55.4751	72.329
38.5297	46.1413
36.1288	47.9872
34.1873	54.3721
29.8383	45.0182
48.5724	37.7229
57.4575	54.184
44.0829	47.0759
41.007	46.8894
48.1127	30.0545
39.6248	62.6
43.3353	46.7
51.5658	59.6032
46.8895	43
38.6393	54.1846
48.7602	50.6619
40.3418	49.8827
47.45	47.0772
41.0907	37.5373
40.529	51.7523
37.2657	44.0833
37.723	42.4247
39.5936	49.1369
41.0899	53.9984
32.1111	57.5365
40.5287	33.8601
43.3347	42.3852
40.373	29.3079
36.7877	65.3011
38.6584	27.8354
40.529	62.5602
52.3662	45.2318
44.0834	50.0067
44.0836	79.4462
55.1201	44.7937
42.9614	44.7152
41.0902	48.3294
37.3492	43.4225
35.4787	56.784
37.3493	39.291
40.1551	41.2433
48.0118	40.1779
41.2782	41.4285
35.8532	46.6359
34.918	45.9929
42.4004	40.3436
46.1416	47.1546
50.6313	44.0498
44.083	41.4729
40.3419	49.2784
44.0831	58.8605
41.2774	43.1477
32.8599	55.4642
52.5009	44.7529
44.8317	46.6195
39.2202	47.9872
47.1811	53.7345
39.5951	45.0182
36.2281	30.2406
40.5288	46.7018
37.3	54.5581
35.993	31.9248
29.0506	45.8165
40.2518	36.4137
38.7877	46.702
35.1482	46.7023
35.1337	57.3648
32.4542	42.4004
40.803	43.3361
35.2333	39.151
36.5166	62.9756
42.0046	55.3067
31.5248	69.2869
35.5431	46.5161
46.4808	58.912
38.686	53.3741
37.8067	28.762
36.174	24.5886
32.2303	44.832
39.3135	33.6345
47.8599	57.5732
41.4484	39.2505
42.661	38.6631
32.6805	57.1052
50.0219	39.7082
34.9721	42.2047
42.9231	47.6909
39.1811	40.6892
54.4684	48.2449
31.3315	33.9482
35.0563	51.858
33.0705	39.6911
42.542	70.5214
44.715	32.3
32.3448	76.1321
35.1085	40.6486
77.0445	48.3664
34.1617	48.0805
39.1929	42.4851
61.5634	77.566
44.4353	58.1121
45.1012	41.3851
33.6769	44.7529
33.622	46.6195
40.6854	51.7264
36.4358	42.036
43.221	59.9827
43.7216	27.4348
30.1208	46.7018
60.6022	43.1482
69.1343	32.8603
33.3446	50.443
46.9143	54.1841
32.1356	40.1549
70.6429	54.1842
48.5724	46.7023
49.9753	67.6783
44.0829	34.9182
51.2859	58.3006
59.317	48.0111
62.1192	47.8244
39.5942	44.4964
47.8246	49.9165
39.4073	56.8063
38.6393	55.8913
48.7602	49.9342
35.6654	31.6455
43.7089	44.832
41.0907	33.9581
32.4854	75.8086
41.4641	57.3898
39.5935	41.4018
44.831	45.0017
35.8523	50.033
44.2699	40.5508
28.3702	43.4509
35.8525	51.7374
48.0111	44.2684
34.9173	45.1797
44.2702	39.9048
36.7881	66.8
49.4972	32.5364
36.6014	41.8
47.6378	44.4
42.9614	33.9034
37.3491	47.8163
33.6081	54.0038
42.9609	34.5941
41.0905	48.1389
47.6373	46.8889
51.7529	35.6772
41.2782	33.5871
44.3746	47.9872
38.6591	55.4937
34.9181	48.7593
38.6594	61.6662
43.1491	50.817
40.3419	39.4071
36.6008	40.3426
36.6008	46.7
30.054	39.2
36.601	40.1549
45.0186	39.2
41.0906	39.2202
35.4791	31.177
38.6597	34.9182
43.3363	55.2209
43.7104	51.7523
33.0466	47.8244
34.4291	51.1467
47.1842	48.7673
31.5282	73.0697
68.2228	47.4809
35.2329	38.5417
62.1061	35.5015
31.8643	44.832
32.4621	33.3807
37.9603	38.9452
35.0605	64.1772
35.2448	37.6723
36.2798	44.2974
35.3624	46.236
37.3131	42.4001
26.7261	40.3594
44.3994	43.367
41.7872	56.8566
33.7727	42.7421
34.873	68.6474
39.3135	29.4599
37.0575	45.1185
24.6809	56.4944
28.1371	41.5494
25.9703	43.3442
37.3156	31.3552
35.9289	59.6525
33.0532	31.7373
39.6911	54.3711
35.8096	25.682
31.215	48.4104
38.3214	44.248
37.0522	44.2704
37.3926	48.7593
63.8208	39.2195
30.5356	47.0759
36.3049	39.9267
44.7746	29.1192
44.2409	46.7018
37.601	31.7374
38.6449	43.896
36.1018	35.4786
41.0671	46.7023
42.4332	34.9181
41.6125	46.142
42.6575	62.9756
40.7182	55.3067
41.1542	69.6029
45.0084	52.1279
56.7248	67.324
32.5599	54.7648
38.8092	38.77
34.5782	34.5855
40.7829	33.9581
41.1933	50.492
44.8313	54.9775
46.2342	28.5786
38.1595	48.8421
43.9583	40.0876
44.3801	32.9414
39.6248	67.2427
35.8531	29.3466
77.7536	56.2295
43.1483	64.1601
38.6393	43.8289
41.278	52.8629
43.1477	54.0167
39.9678	42.9607
41.0907	46.8889
62.9758	49.142
39.9677	48.6108
41.4641	35.4292
43.3346	51.7264
41.0899	44.0029
35.8523	48.7593
36.7876	44.5748
37.723	54.5582
32.1114	46.8894
40.5288	54.3718
34.9173	42.9607
48.0114	51.5985
44.2704	36.4137
62.789	35.4786
40.3425	31.7379
43.8967	31.177
42.9614	46.142
37.3491	48.0111
37.3492	47.8244
65.4077	43.043
37.3493	51.0875
40.1551	51.7522
41.2782	52.3412
39.5943	35.0159
42.4002	26.8711
34.9181	33.3807
42.4005	62.5309
39.408	44.5357
40.3419	45.0523
36.6008	53.7355
36.6008	39.7063
36.601	44.4963
29.1188	45.5074
48.7598	45.1523
41.0906	52.7561
31.7379	53.7
31.1775	53.9
39.5951	45.5938
43.7104	56.4758
44.27	65.1023
32.6309	48.9076
38.9003	54.3711
31.5282	37.5409
42.125	48.4856
35.06	44.248
30.1047	48.0115
38.2514	45.0182
51.3525	47.6371
44.7122	43.3348
31.34	35.6662
29.4138	51.9
40.0157	51.4
40.9573	70.0839
34.8022	50.4
35.8026	35.479
37.819	46.142
38.3225	44.27
33.4091	51.5655
32.7027	58.9237
39.3135	55.2511
51.783	67.8893
40.651	44.4049
30.2835	41.4759
31.3454	23.9892
42.2955	33.2021
27.264	48.5898
36.9059	49.4176
44.6726	33.9493
38.1195	50.0083
33.0671	54.339
34.9201	35.809
36.6898	64.75
42.6791	39.0069
45.5477	37.0523
31.2046	63.2836
32.5495	42.5472
34.587	51.1683
56.2097	57.1042
43.1336	51.3026
56.8207	50.63
30.6568	27.3018
39.5309	41.0217
25.2189	44.248
42.7921	51.7527
40.7464	37.536
36.4978	47.637
34.2581	47.0759
34.0447	31.9248
45.0468	50.6306
53.7554	44.8313
61.7738	47.6371
52.7884	43.8961
32.8838	35.4786
32.1355	42.9612
26.4871	53.6242
44.8313	48.0111
42.4931	51.5655
44.0829	65.8009
53.6756	58.6408
44.3801	58.1112
43.4473	64.1847
39.5942	33.6324
77.7536	32.1162
39.4073	68.0967
38.6393	44.0094
48.7603	43.7865
39.4065	43.946
47.45	25.8121
48.5728	60.1408
37.2657	33.9474
37.723	54.7581
50.8169	47.2153
41.0899	43.3113
39.5934	32.4076
44.2699	58.4853
41.4641	50.63
35.8525	32.7432
51.7522	55.9545
34.9173	44.248
36.788	44.2704
51.7526	52.5005
36.6012	47.6371
59.0481	50.817
43.8967	56.3229
42.9614	31.9251
37.3	41.0901
37.3492	36.4137
50.4431	55.1194
41.0905	50.4431
43.8962	39.2202
40.5296	55.3067
45.0194	55.8153
32.1121	59.496
46.1414	57.7447
31.177	33.8194
49.8827	32.7159
39.408	76.8575
40.3419	46.199
32.8597	43.4243
55.4475	42.52
40.3421	56.2711
29.1188	36.5732
45.0187	39.7161
37.3495	47.4171
42.9612	43.4941
42.4009	34.4762
35.854	36.1104
39.9692	54.3711
40.5288	47.928
36.6227	48.4856
36.1614	64.8136
27.834	60.7491
36.1598	48.7593
41.8959	58.8604
25.1263	43.3348
29.3407	35.666
32.2705	52.5366
37.0891	56.0546
38.9445	51.3782
56.7542	43.8961
43.1129	42.9608
33.7146	39.2202
37.9587	46.142
38.9139	51.5656
41.8516	48.2007
37.9722	61.3622
37.4162	47.0757
37.9578	50.4197
35.4307	34.8677
43.8219	31.5118
45.0853	56.4272
27.6187	54.0041
32.1908	54.6899
33.9564	41.007
40.6849	39.8688
48.2365	36.3907
52.8073	42.6068
35.8096	30.2841
35.0561	48.3805
35.2291	59.8121
42.5252	54.3711
52.8057	33.0672
33.1166	44.8884
38.2097	46.1176
49.0785	60.704
40.2263	48.7593
37.4019	47.6371
39.2812	47.0759
36.1462	35.666
35.4169	37.5368
29.5787	44.8313
40.4151	62.6016
37.9419	58.8605
46.5204	39.2197
40.1634	35.479
39.4168	46.142
33.9041	55.3067
36.4979	53.6065
38.5838	58.6748
41.0902	79.185
46.2342	51.3263
47.8241	38.6469
40.8661	31.3364
48.1127	46.3458
35.8869	62.1092
39.5942	43.4243
62.7891	38.0871
39.4072	69.084
42.3785	41.162
48.7603	75.9636
43.1477	25.2283
46.0265	71.0108
44.8318	42.9794
39.9677	54.3711
40.5288	37.5173
43.3347	48.4883
44.831	46.8965
48.0918	43.8553
40.5287	48.7593
41.4641	32.6726
40.7975	35.8525
44.27	35.666
34.9173	41.2779
44.2701	48.5724
44.2704	47.6371
44.0835	35.4786
55.307	31.7379
47.6378	54.2438
39.2203	59.0478
33.6079	58.368
41.0903	54.9338
46.702	52.4997
33.6082	50.7334
43.8962	34.6865
40.5296	27.6163
45.0194	44.9472
35.8532	46.2226
42.4002	40.8038
72.3293	36.1561
49.8827	45.549
35.6669	68.3569
44.083	33.3244
32.8596	49.9935
43.1478	56.6288
36.601	50.63
39.4069	29.1609
48.7598	45.8525
37.3495	61.0744
39.2202	50.3849
43.3363	52.5005
51.1926	43.8959
44.27	37.5368
34.5975	44.8313
28.7293	43.8961
33.151	35.4786
25.9921	39.2201
38.7877	59.2359
36.0205	55.3067
29.8742	60.1621
32.2665	69.5939
37.089	46.6961
34.9564	57.1686
31.2315	41.9832
41.54	30.406
37.6511	54.9117
37.936	45.4003
38.9242	48.4203
33.8062	32.2623
29.2857	51.0929
40.7223	46.6823
62.8195	51.9496
33.6667	44.1268
40.7226	54.3711
40.651	52.2195
27.8332	46.1176
38.4299	56.5975
37.6075	45.0182
35.8474	55.1193
34.2274	50.817
43.2682	48.7601
35.7076	41.0901
42.6565	40.1549
35.2291	50.4431
38.9807	35.479
38.4676	48.0125
33.0327	55.3067
31.2486	51.7538
48.9706	63.1243
40.1779	41.4641
36.955	44.0367
47.0457	39.9797
40.7333	34.0466
38.6594	60.0797
38.6103	42.5196
37.8022	57.4169
41.4711	32.2623
37.7871	51.3972
30.6798	46.6728
37.6656	47.1067
34.9451	45.7999
46.2215	50.63
55.5916	44.7529
41.1933	49.8568
40.1631	50.8174
79.2876	48.7593
32.2012	43.8959
48.5724	50.817
46.2342	48.7601
44.0829	53.52
28.9129	40.1549
48.1127	42.9609
39.6248	35.4791
35.8531	44.2714
55.307	44.0833
39.4072	61.9314
34.9001	61.7273
41.278	44.27
31.9243	51.9458
43.7088	29.8405
44.8318	37.7791
33.0468	62.8909
39.3441	46.7408
36.7878	49.0468
43.3347	54.8356
41.0899	45.2044
31.1759	41.1536
36.7876	38.0547
45.2052	50.63
42.3994	49.8568
44.27	53.9348
46.1406	48.7593
40.529	42.9606
40.5292	47.0759
44.0834	56.2423
36.6014	28.9316
43.8967	40.1549
46.7025	46.702
37.3491	39.2202
41.0903	44.2715
31.7376	57.7395
44.8316	51.6623
47.6373	57.7383
40.5296	40.6511
37.5372	42.6507
43.3355	49.7252
38.6591	43.7292
35.6669	56.7789
44.083	39.9115
36.6008	55.5784
35.6656	49.231
36.601	55.1584
35.6657	50.63
41.2776	70.9862
37.3495	42.3784
39.2202	47.0763
38.6597	45.0182
39.5951	54.184
39.9692	33.7956
44.27	42.9606
28.595	32.6727
36.958	54.1842
45.3521	31.7379
32.4655	47.1303
36.2631	52.1
75.4029	53.9985
33.5706	67.2115
34.9489	32.1421
33.1986	33.2109
31.5292	33.3807
34.3318	47.5304
47.1804	43.1154
40.1389	43.6328
55.1268	54.3905
43.4098	51.1615
30.8484	48.2967
36.7611	37.16
28.9147	46.8889
39.0899	49.8568
37.9596	47.0763
40.7226	45.0182
40.651	46.7018
33.6322	33.7956
38.4747	25.1903
44.954	70.0839
32.3661	35.4786
37.4634	39.2202
44.3308	43.3361
39.6911	55.5804
38.7838	61.4807
36.282	59.8156
46.4199	75.2234
39.1366	29.4123
46.7201	33.9581
44.5028	44.8024
45.591	42.9512
32.2388	56.8992
42.1074	55.083
41.7282	40.3054
53.3093	50.9409
62.6522	54.3711
41.9669	37.2925
43.5532	49.8568
33.207	47.0763
41.1275	48.7593
39.283	42.9606
38.3148	41.2779
63.5362	61.7948
36.7904	43.896
40.7699	39.2197
38.1905	35.479
37.6654	56.9985
43.4478	54.5596
34.8223	35.2928
50.7262	51.2154
44.8313	61.1622
44.0829	42.1772
43.0284	29.5023
55.5813	58.6367
43.3633	46.4564
54.5587	45.8339
36.6014	38.4732
46.8895	43.7269
42.3785	44.1792
48.7602	50.63
50.6299	52.3358
39.9678	49.8568
33.6084	43.3351
32.4854	31.8209
40.5288	46.7018
47.0758	45.019
37.3488	55.8701
37.7228	51.3783
40.5287	42.9608
37.723	42.9612
42.3994	53.6242
36.7877	57.3655
38.6584	73.0367
40.529	58.0528
40.5292	67.0997
47.8246	34.763
36.6014	58.8061
40.1556	63.3235
46.7025	34.9576
41.1	42.5531
41.0903	41.0057
64.4184	38.5489
41.0905	41.5282
43.8962	54.3711
40.5296	60.3152
33.796	46.1176
43.3355	58.2996
42.4002	30.0537
34.9181	42.9606
39.408	52.5012
40.3419	59.5056
29.1186	43.896
35.6656	35.4786
40.3421	39.2201
43.148	46.142
45.0187	57.3654
37.3495	55.948
42.9612	65.6639
42.4009	39.0682
66.0034	37.6354
39.9692	56.7685
40.5288	40.7979
31.6221	39.6673
38.9454	56.043
36.1595	50.63
35.4734	49.8568
40.1083	39.594
53.6449	52.6436
28.7571	42.9606
37.0891	56.2423
31.5292	43.896
34.5369	52.4533
42.2143	42.9608
39.0617	35.479
58.8278	49.8831
40.5023	62.9906
37.375	44.6456
40.2422	45.2052
43.2274	34.5811
33.0619	42.5174
60.118	54.6661
35.6018	49.6453
29.6787	37.6561
47.4135	52.5042
32.2474	54.3711
37.9584	47.6799
35.5577	49.8568
40.8284	47.0763
25.8125	27.2478
35.7076	46.7018
42.1029	56.2423
31.1155	52.4174
51.1166	39.2197
32.2113	39.2197
36.7191	35.4791
30.7	46.142
69.7563	70.4594
36.9632	44.6456
38.9464	63.7808
36.3008	31.2756
37.7007	40.6253
43.3289	40.4992
32.95	44.2975
39.3357	38.5489
45.8233	45.7501
57.1958	47.5523
38.8095	46.1176
32.7364	55.582
27.5095	32.8595
67.4072	57.9251
39.4412	56.2423
40.1631	47.6371
35.6154	31.7374
33.389	35.4787
37.3491	35.479
42.493	46.142
50.9416	44.2715
46.7491	48.3868
51.8465	44.1508
35.8869	33.6324
39.5942	44.9418
39.4073	43.5924
46.1177	40.6487
52.5013	58.3594
43.1477	50.63
39.9678	47.6989
41.0907	61.4303
51.7525	24.6295
32.4854	26.3126
40.5288	39.2195
39.5935	59.9835
41.1245	43.896
33.9817	54.1841
36.7876	42.9608
41.4641	31.7379
34.9172	49.8831
48.0111	48.8696
46.1406	59.4253
44.2701	48.011
40.5292	39.8955
40.3423	42.2247
47.8248	55.1594
43.8967	37.0839
39.2203	46.8802
33.6079	53.0676
27.0611	58.1121
31.7375	53.596
37.3493	44.2704
62.6018	26.3126
40.5296	42.9606
48.7605	52.6461
39.5943	48.9894
34.918	39.2197
42.4004	46.702
31.9257	42.9612
51.5652	46.142
39.4066	35.854
39.4067	52.7626
40.3421	48.011
39.4069	53.7085
45.0187	58.2483
37.3495	49.7915
46.7023	50.5782
42.4009	39.6673
40.5304	46.8889
39.9692	47.1288
44.27	46.1176
28.9582	32.8322
35.0614	39.4065
39.704	42.9606
36.69	23.3198
30.6488	35.4785
29.0055	46.702
29.6551	46.7023
46.8083	53.6242
31.5292	56.7054
39.523	49.1254
36.5802	58.3632
31.3375	44.794
27.7124	44.2723
32.5286	59.5541
28.8817	61.9286
39.4645	39.9103
33.5676	50.63
34.8762	47.6773
33.5678	49.8568
50.6431	42.3999
29.6787	35.6654
36.8566	39.2196
36.5893	31.7374
41.2746	39.2197
23.6565	42.9608
44.7742	42.9612
25.5761	52.1541
35.8095	58.5628
33.1934	53.2908
30.6005	54.558
37.069	43.461
38.6432	39.7337
34.3322	59.4188
34.4119	46.8889
60.122	31.7039
37.0018	42.3784
42.5436	64.8466
44.456	31.9243
34.5062	42.9607
36.5703	49.2379
36.1856	42.9608
42.1971	42.9612
39.0656	59.772
52.5992	53.6243
39.4171	52.1493
37.3734	54.6558
44.2133	41.1353
42.0619	39.348
46.2405	63.0528
36.1283	42.2619
42.1071	46.6191
34.1274	42.3784
63.3116	27.4354
41.0902	39.4065
46.2342	42.9606
40.3418	37.3491
46.7492	39.2197
48.1127	50.4435
39.6248	53.293
47.0764	63.5395
39.4073	55.7883
41.4374	48.9464
37.5369	32.6841
46.8887	43.683
36.2267	55.5153
41.6102	46.5309
33.0469	43.1477
32.4854	46.6191
36.0497	46.1176
39.5935	35.6654
32.6724	61.0006
33.0464	41.0901
34.0857	39.2197
41.4641	42.9612
42.3994	54.9476
51.7522	55.9603
42.3995	61.2553
36.788	54.3768
36.7882	44.2997
44.0834	41.2715
44.0836	43.9129
43.8967	54.3711
46.7025	50.3525
33.6079	49.8568
32.6728	32.1118
31.7375	30.989
41.0904	46.989
55.1195	41.0901
40.5296	31.7375
45.0194	42.9612
32.1121	40.5303
50.6303	58.2561
42.4003	57.9664
39.408	36.7877
44.083	35.0617
31.9244	65.013
39.4067	37.7851
40.3421	46.8889
31.9246	46.6191
45.0187	49.8568
41.0906	28.3707
31.7379	31.0899
42.4008	48.5724
55.4948	56.0547
43.7104	39.2197
36.7878	44.4308
36.7195	51.7537
33.7844	57.3655
36.6931	62.2219
35.2328	37.8268
37.6971	44.3797
30.05	37.8166
29.0514	54.3711
33.3811	35.4335
31.3359	53.596
42.8093	29.9295
43.7719	29.2223
36.3093	44.8313
33.8022	37.3491
36.5082	42.9608
35.6726	50.4435
39.5318	50.0801
33.5714	59.5737
43.3347	62.544
45.9238	70.4577
41.2047	71.5546
36.4078	44.2368
57.0905	65.5945
31.645	53.596
36.3015	42.4394
42.9612	41.2771
49.0606	41.0901
41.1636	41.0902
35.9788	31.7375
44.6754	39.2201
36.9198	50.8184
54.4831	51.9226
33.5222	50.5455
60.532	51.7522
42.7469	40.6487
36.1116	43.7202
31.8582	50.6299
34.6985	49.8568
50.7728	58.3515
38.2471	33.7949
41.0574	53.9387
29.7568	52.3135
42.0709	39.2197
38.5512	31.7379
38.1455	50.8309
37.6514	62.9771
31.3564	47.4515
33.6501	57.1441
37.7082	47.5632
33.1469	48.3607
43.7208	50.63
31.8484	39.0801
42.573	24.2551
48.5724	41.0901
57.4575	39.2197
47.8241	35.4791
46.7492	57.0359
44.3801	48.8123
44.1992	60.7569
35.8531	50.373
43.1483	35.6147
46.1177	61.8533
41.278
39.4065	50.5133
36.2267	41.0902
37.3495	35.4786
33.0468	31.7379
32.4854	42.4009
43.3347	51.983
39.5935	61.619
43.8957	60.846
71.001	40.8517
40.5287	37.0126
41.4641	50.63
38.6583	34.4889
40.5288	48.435
34.9173	37.3491
56.0319	35.4786
47.8246	35.479
55.307	45.8617
43.8967	59.1834
46.7025	56.4925
41.1	56.2958
32.6728	59.6782
44.8316	49.146
40.1551	54.3711
33.0473	56.2738
48.7605	47.6371
35.8532	37.3491
40.5297	35.4786
38.6591	42.9612
39.408	49.8831
40.3419	68.1531
39.4067	49.6826
39.4067	57.3492
51.5654	58.4866
39.4069	54.3711
37.5364	67.7678
37.3495	51.1517
42.9612	39.2197
42.4008	39.2197
48.0126	42.9612
47.4515	58.3007
40.5288	55.9285
37.7229	35.8524
35.0614	45.6237
37.4181	54.3711
36.0951	23.3198
45.8862	39.2197
30.3286	35.4786
31.5289	46.7023
40.6539	50.8186
35.2334	56.3622
23.3383	54.173
33.1836	33.1934
40.5548	50.63
45.094	29.1391
32.863	46.7018
35.0781	42.9608
38.2982	39.2197
33.7481	46.7023
35.6232	39.5951
30.6878	47.1986
39.1323	59.9952
33.8134	33.3759
33.4481	67.1532
41.1546	45.1645
37.3156	42.9606
40.4825	35.4786
56.0991	42.9608
37.9373	50.4435
35.8096	50.965
42.0272	63.4516
29.6765	61.7948
48.9886	41.7763
34.038	52.1887
44.1233	51.3015
32.4018	42.9608
33.7344	35.4786
48.7905	31.7379
40.2184	56.5823
43.067	40.9045
43.9995	63.5904
41.9882	48.2384
37.7097	50.63
38.6655	25.1903
42.6921	39.2196
38.6628	39.2197
33.3562	42.9612
42.0058	72.94
36.1286	57.1504
44.9144	60.1697
69.551	49.1306
45.7575	50.63
34.4446	25.1903
45.2577	42.9607
44.8313	46.702
42.4931	39.2202
49.3829	34.9188
46.619	31.5517
48.2388	78.1266
43.3633	40.6488
39.5942	50.63
46.8895	44.8313
46.1177	35.4785
41.278	35.4786
39.9678	42.9612
41.0906	38.6599
36.7879	46.5162
32.4854	61.775
41.8177	46.4983
43.3347	46.8889
43.8957	29.8668
32.1111	42.9608
36.7876	39.2197
45.2052	42.9612
42.3994	58.4358
40.5288	50.2573
34.9173	56.4033
36.788	41.8014
36.7881	43.1477
55.3068	52.1311
40.1556	31.7374
39.2203	35.4786
44.8313	35.479
36.4139	70.4594
42.9609	50.2573
41.0905	63.6832
51.3784	43.4468
33.0473	47.6371
38.0568	59.3227
39.5943	39.2197
48.0119	42.9612
42.4003	44.2716
38.6594	42.7751
39.408	59.4961
44.083	47.6371
39.4066	31.7374
35.6656	27.9964
36.601	54.1846
35.6657	60.0043
37.5364	57.7395
41.0906	48.8647
39.2202	46.3402
46.142	35.4785
36.7893	64.363
39.9692	46.7023
48.0111	55.4723
28.6582	53.9985
27.6168	57.0425
35.9911	42.9606
39.1618	31.7374
32.2869	36.4139
40.9427	35.4791
38.9443	35.854
40.6539	53.9985
27.616	56.5755
36.542	46.7018
39.2195	31.7374
56.5256	40.155
29.5231	35.4791
28.8658	34.9188
34.3187	50.2573
32.8221	41.3593
37.9722	42.9606
33.7327	31.7374
36.7612	36.4139
29.9472	35.4791
31.5273	48.0127
32.7136	46.5162
49.7735	55.7495
41.2746	46.7018
39.3437	50.443
37.4289	40.155
53.1329	46.7023
36.8449	44.2716
32.2624	53.9984
36.1563	42.6566
44.7269	42.9606
34.7181	35.4785
32.3736	40.155
43.9063	35.4791
35.5333	61.1849
51.0809	39.0339
39.3435	46.56
52.6416	39.2197
43.0805	32.6728
41.6755	39.2202
48.8375	55.4574
28.8902	50.2573
42.4772	57.9917
38.3549	31.7373
36.1286	39.2197
33.4212	36.4139
33.1467	42.9612
58.4744	47.1004
60.9874	42.7751
37.8225	42.8555
60.7988	63.9676
37.7054	27.9963
76.7715	36.4139
44.8313	35.4791
38.7519	52.9082
44.0829	57.8191
46.7492	72.5968
48.1127	25.1903
28.4135	36.4139
35.8531	31.7379
31.925	59.2031
57.3353	55.4094
45.0191	49.8239
47.45	58.1664
37.3495	47.6372
29.3057	32.6728
36.2265	39.2201
37.723	38.6599
35.8524	57.72
31.737	69.1843
32.1111	26.1257
44.2699	36.4139
41.4641	39.2202
38.6583	55.0289
40.5288	60.2965
34.9173	39.2197
36.788	36.4139
41.3086	25.1909
40.3423	52.9872
44.0837	59.6101
47.6378	22.3846
42.9614	36.4139
37.3491	44.8318
28.9316	60.7901
35.4786	78.3157
41.0905	40.155
51.3785	32.6732
33.0473	60.8378
45.0194	44.6456
39.5943	36.4139
40.5297	36.4143
34.9181	60.4138
46.1416	54.6062
43.1491	40.155
40.3419	40.1554
43.1477	63.2039
31.9244	54.9338
40.3421	43.8961
39.4069	36.4143
45.0187	55.4949
37.3495	48.4884
46.7024	32.6728
42.4009	32.6732
32.1129	58.6442
39.9692	50.2573
40.5288	36.4139
34.336	28.9321
33.1985	65.783
34.7491	53.9985
39.235	36.4139
30.9401	42.9612
36.7667	50.8186
50.1046	53.9985
40.6539	36.4139
30.4055	39.2202
33.1382	39.5952
68.302	46.5162
40.5548	31.7375
31.357	42.9612
44.1793	39.5952
40.6803	57.6796
32.5246	39.2197
41.1897	39.2202
30.6865	43.3363
32.8223	53.9487
45.0795	35.4786
32.3055	39.2202
42.9592	69.0668
36.3246	33.4223
37.087	25.1906
37.3495	72.8903
41.4193	57.3655
41.0811	44.6456
32.273	37.3492
47.2392	39.2202
32.4503	64.8478
68.9233	70.8335
50.431	33.6081
45.2073	35.4791
36.2487	64.2035
51.3826	48.3868
38.6373	41.0903
40.0112	35.4791
39.4187	54.3622
35.0095	49.2181
42.3796	37.3492
42.1185	42.9612
40.1519	55.4948
37.9015	63.3512
39.461	37.3492
36.9229	35.4791
37.6464	55.7469
76.0515	78.3157
39.668	33.608
43.1201	44.8317
40.8504	60.4828
41.0902	52.1279
42.4931	29.8669
47.8241	44.8318
50.3524	39.595
48.2388	55.869
42.4286	32.6728
39.5942	41.0907
39.4073	63.3512
57.3353	70.4087
45.0192	37.3496
43.7089	51.7334
37.3495	45.6847
32.1116	36.4139
39.9677	41.0907
41.4641	58.8941
43.3347	48.3868
50.8055	58.8607
39.5934	56.0552
48.011	49.8831
37.723	59.6101
38.6583	36.4139
48.0111	44.8319
46.1406	38.6597
44.2702	51.706
44.2704	32.6728
40.3423	71.0197
36.6014	60.1463
43.8967	55.6448
46.7025	36.4139
41.0902	48.573
39.2197	42.4009
42.9609	46.5163
37.3493	40.155
36.414	44.8318
40.5296	59.9283
45.0194	46.5162
35.8532	32.6728
50.9133	37.3496
34.9181	65.5454
38.6594	56.5505
43.1491	40.155
36.6007	37.3496
32.3635	54.6533
[truncated: 18,089 more rows]

## Sheet: Figure 2I
VGLUT+	DAT+	DAT+ PSE
0.981	0.941	0.970098			VGLUT+	DAT+	DAT+ PSE
0.995	0.970098	0.99361
0.976	0.899937	0.993422
0.990897	0.99419	0.916717		Minimum	0.8008	0.8016	0.8262
0.891	0.932156	0.978947		Maximum	1	0.999	0.995
0.983	0.878	0.93626		Range	0.1992	0.1974	0.1688
0.963	0.938046	0.910343
0.99	0.9877	0.97676		Mean	0.9888	0.9808	0.9924
0.876	0.994848	0.976209		Std. Deviation	0.01691	0.0323	0.01295
0.965	0.962087	0.875112		Std. Error of Mean	0.0001237	0.0005838	0.0005084
0.933	0.987623	0.900692
0.914	0.859874	0.994598
0.953	0.804766	0.979891		Table Analyzed	VGLUT+/DAT+/DAT+ PSE
0.938	0.992	0.994707
0.978	0.950596	0.993766		Column A	VGLUT+
1	0.980315	0.992982		vs.	vs,
0.964	0.977675	0.919729		Column B	DAT+
0.992	0.933408	0.994738
0.978	0.992694	0.993504		Kolmogorov-Smirnov test
0.975964	0.93481	0.98863		P value	<0,0001
0.994479	0.992726	0.990039		Exact or approximate P value?	Approximate
0.901	0.967038	0.989851		P value summary	****
0.992208	0.851743	0.920605		Significantly different (P < 0.05)?	Yes
0.986	0.962918	0.922159		Kolmogorov-Smirnov D	0.09291
0.995	0.921	0.994411
0.97586	0.968852	0.994267		Table Analyzed	VGLUT+/DAT+/DAT+ PSE
0.994141	0.982526	0.993064
0.993582	0.986715	0.992397		Column A	VGLUT+
0.994	0.98382	0.994799		vs.	vs,
0.992182	0.988023	0.994569		Column B	DAT+
0.993725	0.987686	0.981591
0.969106	0.91025	0.994222		Kolmogorov-Smirnov test
0.894	0.98987	0.992914		P value	<0,0001
0.981	0.962428	0.994739		Exact or approximate P value?	Approximate
0.986	0.983471	0.932073		P value summary	****
0.933	0.981644	0.888688		Significantly different (P < 0.05)?	Yes
0.985	0.976677	0.82624		Kolmogorov-Smirnov D	0.09291
0.995	0.85949	0.937152
0.991	0.901192	0.971037
0.985	0.993438	0.994395
0.967	0.964834	0.994
0.918	0.96794	0.995
0.986	0.98	0.995
0.987	0.992	0.995
0.964	0.954	0.995
0.979089	0.934132	0.995
0.982	0.977	0.995
0.987	0.925	0.995
0.988	0.995	0.995
0.95366	0.995	0.995
0.982	0.995	0.995
0.968	0.993	0.995
0.988	0.995	0.995
0.937	0.994	0.995
0.976	0.995	0.995
0.985	0.994	0.995
0.998	0.995	0.995
0.995	0.995	0.995
0.997	0.974	0.995
0.995	0.995	0.995
0.995	0.992	0.995
0.995	0.995	0.995
0.995	0.995	0.995
0.995	0.995	0.995
0.994	0.995	0.995
0.995	0.995	0.995
0.995	0.995	0.995
0.994	0.995	0.995
0.995	0.988	0.995
0.995	0.995	0.995
0.995	0.995	0.995
0.995	0.995545	0.995
0.995	0.994	0.995
0.995	0.995	0.995
0.995	0.99414	0.995
0.994	0.994966	0.995
0.994	0.994714	0.995
0.995	0.983	0.995
0.995	0.994201	0.995
0.995	0.995208	0.995
0.995	0.994343	0.994
0.994	0.995089	0.995
0.995	0.995	0.995
0.994938	0.995	0.994
0.995	0.995	0.995
0.995	0.994863	0.995
0.995	0.998	0.995
0.995	0.947	0.995
0.995	0.99361	0.995
0.995266	0.96443	0.995
0.995	0.994943	0.995
0.994862	0.977561	0.995
0.995144	0.898	0.995
0.991	0.98942	0.995
0.994953	0.972257	0.995
0.995	0.94973	0.995
0.994633	0.957344	0.995
0.994423	0.803034	0.995
0.994852	0.97474	0.995
0.995	0.938819	0.995
0.995	0.995	0.993
0.995	0.907169	0.992
0.995	0.970946	0.995
0.995	0.958632	0.995
0.995	0.98622	0.995
0.994	0.833675	0.995
0.983	0.952958	0.995
0.977	0.987049	0.995
0.991	0.951713	0.995
0.985396	0.995	0.995
0.895	0.979432	0.995
0.991	0.985611	0.995
0.988	0.975853	0.995
0.945	0.869273	0.995
0.936	0.983947	0.995
0.994	0.964459	0.995
0.911	0.982222	0.995
0.995	0.995008	0.995
0.992	0.838598	0.994
0.956	0.892234	0.995
0.979	0.985501	0.995
1	0.938622	0.995
0.994	0.858169	0.995
0.991	0.993644	0.994
0.988	0.922903	0.995
0.994111	0.991155	0.995
0.981094	0.98753	0.992
0.863	0.98	0.994
0.959598	0.954	0.995
0.989	0.988	0.994
0.984	0.971424	0.994
0.991875	0.948	0.994
0.994513	0.895	0.995
0.994174	0.996	0.995
0.995	0.993	0.995
0.994903	0.995	0.991
0.994097	0.994	0.995
0.993023	0.995	0.995
0.931	0.995	0.995
0.957	0.996	0.995
0.99	0.995	0.995
0.988	0.995	0.995
0.984	0.995	0.995
0.975	0.995	0.995
0.983	0.995	0.995
0.984	0.983	0.995
0.878	0.995	0.994
0.977	0.994	0.98
0.957	0.829	0.984
0.965	0.995	0.995
0.974	0.995	0.995
0.992847	0.995	0.995
0.967	0.995	0.995
0.984	0.994	0.995
0.983	0.995461	0.994
0.989965	0.994902	0.995
0.98	0.995	0.995
0.986	0.998	0.995
0.977	0.995257	0.995
0.927	0.995145	0.995
0.986	0.817782	0.995
0.991	0.995	0.995
0.994	0.878638	0.995
0.995	0.994692	0.995
0.995	0.995089	0.994
0.995	0.995295	0.995
0.994	0.995	0.995
0.995	0.995	0.995
0.995	0.996	0.995
0.994	0.801621	0.995
0.994	0.939	0.995
0.995	0.98	0.995
0.995	0.993422	0.995
0.996	0.985893	0.995
0.994	0.973518	0.995
0.994	0.975	0.994
0.995	0.993713	0.995
0.995	0.971827	0.995
0.994	0.963606	0.995
0.995	0.971907	0.995
0.995	0.993238	0.995
0.995	0.994479	0.995
0.994	0.995	0.995
0.995	0.984426	0.995
0.995	0.94003	0.995
0.995	0.914242	0.995
0.995	0.958959	0.995
0.995	0.970047	0.995
0.995	0.98528	0.994
0.994753	0.994842	0.993
0.994	0.977325	0.995
0.995	0.995	0.995
0.995	0.992353	0.995
0.995	0.922229	0.995
0.994	0.980372	0.995
0.994982	0.994864	0.995
0.995	0.953472	0.995
0.994625	0.983322	0.97
0.995144	0.993254	0.994
0.995	0.960907	0.995
0.995047	0.982616	0.993
0.996	0.881299	0.994
0.994633	0.99345	0.995
0.994912	0.976456	0.994
0.994835	0.856555	0.995
0.994	0.956208	0.994
0.995	0.982323	0.995
0.995	0.990522	0.994
0.994	0.991745	0.995
0.995	0.981	0.995
0.995	0.994	0.995
0.994	0.985456	0.994
0.957	0.957	0.994
0.993	0.9	0.995
0.991	0.998	0.995
0.985689	0.995	0.994
0.871	0.995	0.994
0.98	0.994	0.994
0.963	0.995	0.995
0.984	0.995	0.994
0.887	0.995	0.995
0.994	0.995	0.994
0.953	0.995	0.995
0.978	0.995	0.994
0.962	0.995	0.994
0.979	0.995	0.994
0.985	0.995	0.995
0.995	0.96	0.994
0.993	0.995	0.994
0.994	0.994	0.994
0.979	0.995	0.994
0.980333	0.995	0.995
0.995011	0.995	0.994
0.879	0.995	0.994
0.981404	0.995	0.995
0.971	0.995	0.994
0.99	0.995475	0.994
0.992726	0.995263	0.975
0.993725	0.995	0.978
0.976001	0.995	0.995
0.98	0.995519	0.995
0.993829	0.994713	0.995
0.991837	0.995099	0.995
0.941305	0.971	0.976
0.98	0.995145	0.995
0.967	0.994343	0.995
0.99	0.998	0.995
0.979	0.995	0.995
0.983	0.912	0.995
0.987	0.994537	0.995
0.964	0.932	0.994
0.976	0.939	0.995
0.908	0.989	0.995
0.982	0.916717	0.995
0.974	0.984013	0.995
0.977	0.87245	0.994
0.976	0.980356	0.995
0.977951	0.992	0.995
0.979	0.959672	0.995
0.988	0.988354	0.995
0.993602	0.980695	0.995
0.938	0.936889	0.995
0.975	0.990045	0.995
0.964	0.916612	0.995
0.953	0.925	0.995
0.85	0.985686	0.995
0.973	0.986945	0.995
0.994	0.906176	0.995
0.995	0.956515	0.995
0.995	0.944794	0.979
0.995	0.823248	0.994
0.995	0.984453	0.995
0.995	0.994502	0.994
0.995	0.991362	0.995
0.995	0.989	0.994
0.995	0.993624	0.995
0.994	0.978578	0.995
0.997	0.994309	0.995
0.995	0.98591	0.995
0.994	0.929795	0.995
0.995	0.904589	0.995
0.994	0.914293	0.995
0.995	0.972471	0.995
0.995	0.941122	0.995
0.995	0.994956	0.995
0.995	0.992822	0.995
0.995	0.873709	0.995
0.994	0.976	0.995
0.996	0.993	0.995
0.995	0.978	0.995
0.996	0.981626	0.995
0.995	0.951	0.995
0.995	0.963	0.995
0.994755	0.995	0.995
0.995	0.994	0.994
0.992	0.995	0.995
0.995	0.994	0.995
0.992	0.996	0.995
0.994	0.994	0.995
0.99469	0.995	0.995
0.995	0.995	0.995
0.995005	0.995	0.995
0.994964	0.997	0.995
0.995	0.995	0.995
0.994746	0.995	0.995
0.997	0.995	0.995
0.994633	0.995	0.995
0.994912	0.995	0.994
0.99542	0.995	0.995
0.995	0.994	0.995
0.994	0.994	0.995
0.995	0.995	0.992
0.995	0.972	0.995
0.995	0.994755	0.995
0.995	0.994755	0.995
0.995	0.995	0.982
0.963	0.995	0.995
0.983	0.994143	0.995
0.995	0.994939	0.995
0.987227	0.994939	0.995
0.902	0.995	0.995
0.97	0.995207	0.995
0.971	0.995092	0.995
0.991	0.995	0.986
0.899	0.957	0.995
0.993	0.961202	0.995
0.949	0.995	0.995
0.994	0.995	0.995
0.976	0.994	0.995
0.984	0.978947	0.995
0.991	0.995234	0.995
0.995	0.994055	0.995
0.994	0.972	0.995
0.929	0.974833	0.995
0.993852	0.96126	0.995
0.995011	0.984535	0.995
0.941	0.941357	0.995
0.992419	0.878334	0.995
0.946	0.995	0.995
0.995	0.837959	0.995
0.993073	0.962338	0.995
0.994508	0.987393	0.995
0.994402	0.994292	0.995
0.995	0.98285	0.995
0.99409	0.993627	0.995
0.92995	0.94067	0.995
0.990769	0.991808	0.995
0.992	0.994956	0.995
0.989	0.978	0.995
0.981	0.990459	0.995
0.981	0.854553	0.995
0.962	0.83277	0.994
0.99	0.879139	0.995
0.981	0.986656	0.995
0.955	0.91447	0.995
0.991	0.901114	0.995
0.983	0.95239	0.995
0.991	0.994393	0.995
0.97	0.903841	0.995
0.983	0.97425	0.994
0.982212	0.991	0.995
0.99	0.978	0.995
0.97	0.982	0.995
0.993	0.965293	0.994
0.974096	0.935	0.995
0.984	0.958	0.995
0.984	0.995	0.994
0.96	0.879	0.995
0.982	0.995	0.995
0.919	0.993	0.995
0.995	0.995	0.995
0.995	0.989	0.995
0.995	0.995	0.995
0.995	0.995	0.995
0.994	0.995	0.995
0.995	0.992	0.995
0.995	0.995	0.995
0.994	0.956	0.995
0.995	0.977	0.995
0.995	0.997	0.995
0.995	0.995	0.995
0.995	0.995	0.995
0.994	0.995	0.995
0.995	0.995	0.994
0.995	0.995	0.995
0.992	0.995	0.995
0.995	0.995	0.995
0.995	0.995	0.995
0.976	0.965517	0.995
0.996	0.995071	0.995
0.994	0.995	0.995
0.995	0.995	0.995
0.995	0.996853	0.995
0.995	0.9951	0.995
0.995	0.994939	0.995
0.995	0.995	0.995
0.994904	0.994834	0.995
0.995	0.99509	0.995
0.994	0.995	0.995
0.995	0.995	0.995
0.995	0.873353	0.995
0.994	0.922	0.995
0.994684	0.873	0.995
0.995	0.967	0.995
0.994864	0.93626	0.977
0.995145	0.990503	0.995
0.995	0.994028	0.995
0.995897	0.988	0.995
0.995	0.977941	0.995
0.994832	0.966341	0.995
0.994911	0.857105	0.995
0.995241	0.972769	0.995
0.994	0.994649	0.995
0.994	0.988788	0.995
0.994	0.934	0.995
0.995	0.94859	0.995
0.995	0.987628	0.995
0.995	0.991142	0.995
0.995	0.991255	0.995
0.982	0.976342	0.995
0.995	0.906336	0.994
0.99	0.850508	0.995
0.963338	0.837397	0.995
0.873	0.941578	0.995
0.992	0.982	0.995
0.993	0.822697	0.994
0.994	0.991942	0.994
0.879	0.994681	0.995
0.993	0.978768	0.995
0.95	0.954725	0.995
0.984	0.946165	0.995
0.993	0.97492	0.995
0.974	0.931641	0.995
0.989	0.98316	0.995
0.986	0.948	0.979
0.995	0.988	0.995
0.978	0.989	0.995
0.925	0.984484	0.995
0.989995	0.987	0.995
0.993781	0.979	0.995
0.983	0.995	0.995
0.980888	0.995	0.995
0.992	0.993	0.995
0.987	0.995	0.986
0.934884	0.993	0.994
0.994831	0.995	0.982
0.987441	0.994	0.995
0.995	0.995	0.995
0.994532	0.994	0.995
0.993669	0.995	0.994
0.985124	0.995	0.995
0.988	0.953	0.994
0.956	0.995	0.995
0.993	0.994	0.994
0.992	0.995	0.995
0.994	0.995	0.994
0.843	0.995	0.995
0.987	0.995	0.995
0.973	0.995	0.994
0.973	0.995	0.995
0.979	0.994	0.995
0.985	0.988791	0.995
0.966	0.995028	0.995
0.991	0.995	0.995
0.985976	0.995	0.994
0.986	0.990611	0.995
0.941	0.9951	0.995
0.917	0.995	0.995
0.986858	0.975218	0.995
0.959	0.995295	0.995
0.985	0.994	0.995
0.959	0.994	0.995
0.972	0.973529	0.995
0.83	0.995	0.995
0.985	0.979	0.995
0.995	0.936	0.995
0.995	0.910343	0.995
0.994	0.987857	0.995
0.995	0.974	0.995
0.995	0.984033	0.988
0.995	0.981141	0.985
0.995	0.805345	0.995
0.995	0.823511	0.995
0.805	0.817107	0.995
0.994	0.898	0.995
0.995	0.912185	0.994
0.995	0.918318	0.995
0.993	0.986638	0.994
0.995	0.993635	0.995
0.995	0.994955	0.995
0.995	0.966824	0.995
0.994	0.985242	0.995
0.995	0.869607	0.995
0.995	0.968248	0.995
0.995	0.972	0.995
0.995	0.907329	0.995
0.995	0.994601	0.995
0.994	0.993701	0.994
0.995	0.994865	0.995
0.995	0.993393	0.995
0.995	0.992438	0.995
0.995	0.985713	0.995
0.994755	0.983218	0.995
0.995	0.981	0.995
0.995	0.986	0.995
0.995	0.987	0.995
0.995	0.941936	0.995
0.994	0.879	0.995
0.994686	0.907	0.994
0.995	0.995	0.995
0.994862	0.995	0.995
0.994269	0.994	0.995
0.995	0.995	0.995
0.995047	0.995	0.995
0.995	0.995	0.995
0.994834	0.994	0.995
0.994912	0.995	0.995
0.994633	0.995	0.995
0.993	0.995	0.995
0.995	0.995	0.995
0.994	0.983	0.995
0.995	0.995	0.995
0.995	0.968	0.995
0.995	0.995	0.995
0.995	0.995	0.995
0.99	0.995	0.995
0.994	0.995	0.985
0.993	0.995	0.995
0.97878	0.995	0.995
0.985	0.986	0.995
0.99	0.994611	0.995
0.991	0.994041	0.995
0.995	0.995	0.995
0.874	0.995	0.995
0.994	0.994938	0.994
0.935	0.995403	0.995
0.99	0.98	0.994
0.993	0.994946	0.995
0.992	0.802867	0.995
0.991	0.995	0.98
1	0.996	0.995
0.992	0.995271	0.995
0.973	0.995	0.995
0.971	0.977	0.995
0.994004	0.971	0.995
0.981059	0.97676	0.995
0.922	0.990393	0.994
0.993434	0.992	0.994
0.987	0.992845	0.995
0.995	0.963804	0.995
0.992603	0.992208	0.988
0.993725	0.961357	0.995
0.99413	0.850642	0.994
0.991	0.92	0.995
0.994283	0.844546	0.994
0.969299	0.929967	0.995
0.984788	0.994582	0.995
0.983	0.978237	0.995
0.952	0.993389	0.995
0.985	0.898621	0.995
0.994	0.994368	0.995
0.969	0.995	0.995
0.987	0.994037	0.988
0.984	0.994925	0.995
0.984	0.994869	0.995
0.961	0.846133	0.995
0.985	0.95038	0.995
0.971	0.926124	0.995
0.982	0.961898	0.995
0.989	0.985	0.995
0.975529	0.982	0.995
0.979	0.982616	0.995
0.99	0.982	0.993
0.963844	0.995	0.995
0.989	0.995	0.995
0.971	0.993	0.995
0.964	0.995	0.981
0.981	0.989	0.995
0.982	0.995	0.987
0.948	0.995	0.987
0.995	0.995	0.994
0.995	0.995	0.994
0.995	0.995	0.995
0.995	0.994
0.992	0.997	0.995
0.995	0.995	0.995
0.996	0.994	0.995
0.994	0.995	0.995
0.995	0.995	0.994
0.994	0.995	0.995
0.995	0.995	0.995
0.993	0.995	0.994
0.995	0.994857	0.994
0.995	0.994323	0.995
0.995	0.995	0.995
0.992	0.995	0.994
0.995	0.994939	0.995
0.994	0.99549	0.995
0.995	0.984	0.995
0.995	0.979774	0.995
0.995	0.995274	0.995
0.994	0.995	0.995
0.995	0.995	0.995
0.995	0.92628	0.995
0.994	0.986	0.994
0.995	0.994	0.995
0.995264	0.984	0.995
0.995	0.976209	0.995
0.995	0.98441	0.995
0.995	0.994	0.994
0.995	0.987196	0.995
0.995	0.994875	0.995
0.996634	0.854895	0.995
0.993	0.981065	0.995
0.995005	0.919744	0.995
0.994292	0.993	0.995
0.995	0.950315	0.995
0.994913	0.991444	0.995
0.995	0.9941	0.994
0.994199	0.989541	0.993
0.994914	0.975075	0.994
0.994835	0.833846	0.994
0.994	0.868526	0.994
0.995	0.994	0.994
0.995	0.994364	0.995
0.995	0.993754	0.994
0.995	0.994417	0.995
0.995	0.994713	0.995
0.994	0.914822	0.994
0.975	0.982893	0.994
0.993	0.991	0.995
0.988	0.966	0.994
0.98873	0.987701	0.994
0.943	0.975	0.994
0.993	0.997	0.995
0.983	0.995	0.995
0.961	0.995	0.995
0.948	0.995	0.995
0.993	0.995	0.995
0.973	0.995	0.994
0.861	0.995	0.995
0.974	0.995	0.995
0.977	0.995	0.995
0.974	0.995	0.995
0.99	0.991	0.994
0.973	0.984	0.995
0.993	0.994	0.995
0.976	0.995	0.994
0.994009	0.995	0.947
0.993351	0.995	0.994
0.937	0.995
0.972285	0.917
0.977	0.995372
0.993	0.994323
0.994959	0.995
0.989614	0.995
0.993928	0.994938
0.993	0.994939
0.994327	0.995
0.991631	0.994746
0.994239	0.944221
0.975	0.995
0.981	0.995
0.992	0.916013
0.987	0.993
0.983	0.937
0.858	0.988
0.982	0.875112
0.986	0.994441
0.979	0.893
0.831	0.994329
0.984	0.846191
0.989	0.975213
0.992	0.88475
0.987983	0.995027
0.988	0.986
0.966	0.970163
0.940773	0.981063
0.879	0.984491
0.991	0.90951
0.978	0.987526
0.977	0.993524
0.986	0.880052
0.997	0.986
0.995	0.990593
0.994	0.993025
0.995	0.994876
0.994	0.989497
0.995	0.981494
0.995	0.993
0.995	0.989
0.995	0.975841
0.995	0.914
0.995	0.995
0.995	0.995
0.995	0.993
0.995	0.995
0.994	0.994
0.995	0.995
0.995	0.995
0.994	0.995
0.995	0.995
0.995	0.995
0.994	0.994
0.994	0.995
0.995	0.995
0.995	0.995
0.995	0.995
0.995	0.995
0.994755	0.994857
0.995	0.984125
0.995	0.995
0.995	0.995
0.995	0.99617
0.995	0.994939
0.994143	0.995
0.995	0.994143
0.995005	0.995305
0.994964	0.994
0.995	0.892
0.995046	0.921702
0.995	0.995
0.995126	0.961
0.994833	0.993
0.995	0.900692
0.995	0.993285
0.994	0.993976
0.995	0.965349
0.995	0.969477
0.995	0.872982
0.995	0.971
0.954	0.971194
0.995	0.967375
0.993	0.994078
0.981769	0.985384
0.995	0.861081
0.963	0.935871
0.988	0.981845
0.994	0.994
0.975	0.976202
0.994	0.941703
0.919	0.99264
0.971	0.980561
0.993	0.878
0.987	0.978
0.979	0.966256
1	0.993
0.991	0.995
0.926	0.995
0.991	0.996
0.993794	0.995
0.994788	0.995
0.992	0.932
0.910018	0.995
0.992	0.984
0.992	0.995
0.987279	0.995
0.968929	0.995
0.987253	0.995
0.925	0.994
0.993216	0.988
0.994297	0.945
0.988144	0.985491
0.982	0.994902
0.992	0.995
0.994	0.995
0.981	0.995273
0.975	0.995143
0.834	0.995
0.994	0.984921
0.992	0.995022
0.987	0.995
0.991	0.940678
0.983	0.995
0.99	0.981
0.963717	0.929
0.979	0.994598
0.944	0.989578
0.952	0.995
0.949416	0.993534
0.868	0.985275
0.94	0.982233
0.98	0.994968
0.985	0.989
0.992	0.971557
0.865	0.985548
0.997	0.994715
0.995	0.992543
0.994	0.994815
0.994	0.970438
0.995	0.931979
0.995	0.994
0.995	0.858511
0.995	0.993811
0.996	0.878853
0.995	0.994335
0.994	0.943343
0.995	0.848
0.994	0.989
0.995	0.946289
0.994	0.975
0.995	0.995
0.995	0.995
0.995	0.958
0.995	0.995
0.994	0.995
0.994	0.995
0.995	0.978
0.995	0.995
0.995	0.994
0.995	0.995
0.995	0.999
0.994496	0.996
0.995	0.995
0.995	0.995
0.995	0.99522
0.995	0.994755
0.994	0.995
0.995144	0.995
0.995	0.976713
0.994959	0.994288
0.994269	0.995
0.995	0.898061
0.994952	0.995161
0.995	0.997
0.994954	0.95733
0.994914	0.97
0.994633	0.895
0.994	0.899
0.994	0.979891
0.994	0.98178
0.995	0.995
0.995	0.992929
0.995	0.953975
0.995	0.995241
0.994	0.995
0.995	0.974737
0.994	0.968541
0.985706	0.99359
0.994	0.976727
0.966	0.912826
0.977	0.835724
0.994	0.97778
0.99	0.995
0.994	0.863948
0.947	0.993659
0.944	0.990925
0.984	0.994735
0.994	0.986061
0.916	0.978
0.994	0.985
0.976	0.966506
0.962	0.97
0.993855	0.997
0.993384	0.995
0.925	0.995
0.991277	0.994
0.994	0.996
0.994	0.995
0.987062	0.995
0.99335	0.995
0.994425	0.995
0.958	0.995
0.994772	0.995
0.965062	0.995
0.989007	0.995
0.988	0.995071
0.982	0.994755
0.986	0.995
0.987	0.995
0.993	0.993574
0.938	0.994288
0.994	0.966
0.981	0.995305
0.988	0.995
0.987	0.910768
0.982	0.932
0.98	0.972
0.973	0.989
0.989772	0.994707
0.985	0.975101
0.984	0.995
0.987	0.99379
0.993815	0.994201
0.966	0.831454
0.986	0.994
0.982	0.984076
0.863	0.974232
0.966	0.990314
0.997	0.993876
0.995	0.874366
0.993	0.90043
0.995	0.893
0.995	0.887287
0.995	0.985943
0.995	0.955509
0.995	0.957681
0.995	0.966512
0.995	0.983
0.995	0.983748
0.995	0.976
0.995	0.994
0.994	0.995
0.995	0.993
0.995	0.995
0.992	0.996
0.995	0.995
0.995	0.995
0.995	0.995
0.995	0.995
0.994	0.995
0.995	0.994
0.995	0.994
0.994755	0.995
0.995	0.993964
0.995	0.994495
0.995	0.995
0.995	0.995
0.994	0.994286
0.994141	0.995
0.995	0.995022
0.995005	0.995
0.995144	0.897625
0.995	0.995
0.996548	0.949
0.995	0.936
0.994454	0.993766
0.995047	0.988336
0.994912	0.992832
0.995	0.994658
0.995	0.802456
0.994	0.955
0.995	0.9802
0.995	0.983596
0.995	0.994179
0.995	0.960148
0.989	0.839368
0.969	0.952429
0.994	0.990035
0.980189	0.928083
0.96	0.993271
0.992	0.954462
0.987	0.991
0.982	0.975694
0.995	0.974
0.993	0.995
0.96	0.995
0.979	0.928
0.99	0.995
0.995	0.995
0.997	0.995
0.993	0.994
0.992	0.995
0.988	0.943
0.993793	0.998
0.99427	0.995
0.903	0.998
0.993998	0.995
0.978	0.94192
0.99	0.994905
0.990948	0.995
0.994587	0.994
0.992696	0.993576
0.909	0.995
0.98367	0.99516
0.951926	0.995
0.993266	0.931717
0.99	0.929
0.99	0.995
0.994	0.892
0.994	0.992982
0.987	0.987314
0.983	0.993794
0.989	0.849764
0.982	0.970119
0.989	0.995
0.968	0.973884
0.982	0.994542
0.959	0.951193
0.983407	0.854693
0.96	0.993671
0.994	0.928957
0.992	0.950251
0.993528	0.91317
0.912	0.988107
0.98	0.99453
0.939	0.978718
0.973	0.993
0.992	0.995
0.981	0.994
0.997	0.995
0.995	0.995
0.994	0.995
0.995	0.995
0.995	0.995
0.995	0.995
0.995	0.996
0.995	0.995
0.995	0.955
0.994	0.995264
0.995	0.99541
0.995	0.995
0.995	0.995
0.995	0.995
0.995	0.994698
0.995	0.995
0.995	0.921589
0.995	0.919
0.995	0.88
0.994	0.983
0.995	0.919729
0.995	0.987962
0.995	0.994789
0.995	0.99429
0.994755	0.977539
0.995	0.994
0.994	0.97169
0.995	0.877485
0.987	0.994862
0.995	0.820034
0.994675	0.985131
0.995	0.992633
0.995086	0.995042
0.995143	0.978812
0.995	0.987979
0.995045	0.974
0.995	0.995
0.995069	0.994
0.993822	0.994
0.995047	0.995
0.995	0.995
0.995	0.994
0.994	0.995
0.995	0.995
0.995	0.994
0.995	0.995
0.994	0.995
0.979	0.994937
0.993	0.994496
0.994	0.995
0.993517	0.995
0.963	0.995
0.984	0.995161
0.989	0.995
0.995	0.909437
0.995	0.881
0.994	0.91
0.947	0.982
0.97	0.994738
0.98	0.976224
0.99	0.922174
0.973	0.961654
0.996	0.994206
0.994	0.98874
0.992	0.992866
0.974	0.987817
0.994727	0.994219
0.994502	0.994895
0.984	0.926236
0.993719	0.98091
0.992	0.904
0.993	0.987631
0.936841	0.938
0.994871	0.995
0.967711	0.981
0.891	0.995
0.994325	0.995
0.994285	0.995
0.811766	0.995
0.976	0.995
0.976	0.995
0.988	0.993
0.992	0.994
0.977	0.994
0.988	0.994907
0.987	0.995336
0.995	0.995
0.97	0.995
0.917	0.981
0.976	0.995
0.967	0.928333
0.982	0.913
0.990676	0.853
0.967	0.979
0.983	0.993504
0.972582	0.993837
0.98	0.944271
0.976	0.976662
0.985	0.994082
0.986	0.995082
0.99	0.905541
0.952	0.972101
0.995	0.994901
0.995	0.945734
0.995	0.978078
0.995	0.965
0.995	0.97712
0.995	0.98
0.994	0.995
0.995	0.995
0.995	0.995
0.994	0.995
0.994	0.973
0.995	0.995
0.879	0.995
0.995	0.995
0.997	0.995
0.995	0.912
0.995	0.995
0.995	0.995264
0.995	0.994498
0.995	0.995
0.996	0.995
0.995	0.995
0.995	0.995
0.996	0.93432
0.994755	0.991
0.995	0.995
0.995	0.948
0.995	0.98863
0.995	0.983072
0.995	0.889998
0.995207	0.899428
0.995	0.990291
0.99486	0.978757
0.995144	0.994581
0.995	0.994178
0.994747	0.991865
0.995	0.904
0.995257	0.984033
0.993824	0.863
0.994913	0.995
0.995	0.993
0.995	0.995
0.994	0.995
0.995	0.928
0.995	0.995
0.995	0.995
0.995	0.995
0.979	0.995
0.966	0.994
0.995	0.995
0.992865	0.995162
0.995	0.99529
0.98	0.995
0.985	0.995
0.995	0.995
0.995	0.995
0.995	0.951444
0.951	0.995
0.942	0.817
0.969	0.941
0.972	0.990039
0.985	0.99321
0.963	0.987116
0.994	0.895917
0.97	0.994082
0.977375	0.991089
0.99402	0.934662
0.947	0.986482
0.993797	0.963374
0.994	0.992
0.994	0.995
0.988798	0.994
0.988612	0.995
0.98831	0.995
0.835	0.967
0.994327	0.995
0.994283	0.995
0.97211	0.995
0.967	0.995
0.989	0.995
0.985	0.995
0.986	0.994938
0.946	0.995
0.98	0.994
0.987	0.982
0.973	0.995
0.993	0.931806
0.992	0.995
0.963	0.936
0.978	0.993
0.98189	0.989851
0.994	0.993524
0.989	0.989971
0.992	0.990844
0.956863	0.994877
0.952	0.993522
0.991	0.99105
0.98	0.889533
0.98	0.969939
0.946	0.922
0.997	0.995
0.995	0.994
0.994	0.991
0.995	0.995
0.995	0.948
0.995	0.995
0.995	0.994
0.995	0.994
0.995	0.995
0.994	0.994496
0.994	0.995
0.995	0.995
0.995	0.995
0.995	0.995
0.995	0.930919
0.995	0.95
0.995	0.885
0.995	0.902
0.995	0.920605
0.995	0.994268
0.995	0.975181
0.995	0.947259
0.996	0.994904
0.995	0.994528
0.994755	0.945368
0.995	0.971271
0.994	0.958679
0.995	0.973
0.995	0.995
0.994	0.995
0.995257	0.995
0.995	0.964
0.994862	0.995
0.994265	0.995
0.995	0.995
0.994933	0.995
0.99445	0.994
0.992823	0.994755
0.995047	0.995
0.995	0.995
0.995	0.995
0.995	0.995
0.995	0.995305
0.995	0.872
0.995	0.995
0.995	0.995
0.99	0.922159
0.982	0.988209
0.993	0.932842
0.988407	0.99508
0.99	0.901382
0.972	0.994528
0.995	0.954759
0.982	0.977503
0.995	0.830834
0.994	0.919
0.905	0.995
0.895	0.995
0.978	0.995
0.987	0.995
0.938	0.995
0.994	0.994
0.994	0.995
0.974	0.995
0.981408	0.959
0.993962	0.994755
0.919	0.995
0.993634	0.995
0.986	0.995
0.994	0.994
0.985855	0.911588
0.979667	0.962
0.929689	0.995
0.877	0.994
0.994941	0.994411
0.978286	0.978326
0.94826	0.97454
0.971	0.982441
0.985	0.993096
0.974	0.842579
0.98	0.9843
0.994	0.885471
0.992	0.992
0.978	0.995
0.987	0.995
0.915	0.995
0.983	0.996
0.989	0.995
0.975	0.996
0.98	0.995
0.989708	0.995
0.994	0.994
0.987	0.994756
0.957981	0.995
0.993	0.995
0.989	0.96
0.989	0.943184
0.944	0.995
0.989	0.928
0.97	0.96
0.997	0.994267
0.995	0.976344
0.994	0.967753
0.995	0.9825
0.995	0.861926
0.995	0.935339
0.995	0.98126
0.994	0.984961
0.995	0.873
0.994	0.995
0.994	0.995
0.995	0.995
0.995	0.995
0.995	0.995
0.994	0.995
0.995	0.994
0.995	0.995
0.995	0.994829
0.994	0.995
0.995	0.994
0.995	0.988
0.995	0.929607
0.995	0.995
0.995	0.893
0.994827	0.993
0.995	0.993064
0.995	0.993772
0.995	0.903671
0.995	0.994502
0.994	0.992383
0.994684	0.890733
0.995	0.909781
0.995005	0.951827
0.995145	0.992
0.995	0.995
0.994747	0.995
0.996	0.995
0.994144	0.995
0.995335	0.995
0.995047	0.995
0.995	0.994
0.995	0.992
0.995	0.995411
0.995	0.995
0.995	0.995
0.995	0.995
0.994	0.875427
0.973	0.995
0.994	0.893
0.993	0.838
0.994	0.992397
0.976	0.993027
0.993	0.992608
0.994	0.984025
0.995	0.83257
0.994	0.946576
0.973	0.98387
0.933	0.986
0.934	0.995
0.988	0.994
0.992	0.995
0.998	0.995
0.995	0.995
0.994	0.995
0.985	0.995
0.994996	0.983
0.994007	0.994496
0.95	0.995
0.902218	0.995
0.956	0.98
0.986	0.995309
0.984842	0.995
0.993644	0.977
0.992861	0.92
0.881	0.994799
0.977982	0.99288
0.976565	0.995132
0.983167	0.994739
0.821	0.993937
0.989	0.98082
0.936	0.98163
0.989	0.981
0.991	0.995
0.986	0.995
0.99	0.995
0.969	0.995
0.904	0.978
0.984	0.995
0.991	0.995
0.99	0.965
0.993	0.995264
0.982333	0.995
0.967	0.995
0.986	0.995
0.965	0.995271
0.986665	0.993
0.954	0.925
0.984	0.919
0.98	0.994569
0.987	0.922262
0.994	0.964285
0.994	0.994791
0.995	0.983471
0.996	0.993479
0.995	0.989963
0.995	0.978
0.995	0.995
0.995	0.93
0.995	0.995
0.995	0.995
0.995	0.995
0.995	0.995
0.995	0.995
0.993	0.98
0.995	0.994495
0.995	0.995
0.995	0.995
0.995	0.995
0.995	0.995274
0.995	0.927
0.994	0.851
0.995	0.981591
0.995	0.983967
0.995	0.987524
0.995	0.981626
0.994828	0.994878
0.995	0.986089
0.995	0.896
0.995	0.995
0.86	0.996
0.995	0.995
0.995256	0.995
0.995	0.948
0.994625	0.995
0.995143	0.995
0.995	0.994
0.994954	0.969594
0.995	0.995
0.994677	0.995
0.994963	0.995
0.995047	0.912995
0.995	0.995
0.995	0.995
0.995	0.994222
0.996	0.991761
0.995	0.940032
0.995	0.985321
0.995	0.992006
0.988	0.93
0.994	0.995
0.995	0.995
0.986	0.995
0.984	0.995
0.986	0.994
0.992	0.995
0.987	0.995
0.994	0.997
0.984	0.995072
0.97	0.995
0.976	0.995
0.992	0.995
0.994	0.995451
0.982	0.995
0.993	0.976
0.975	0.992914
0.994508	0.992754
0.994649	0.991932
0.987	0.995076
0.980761	0.989963
0.968	0.982
0.994	0.804
0.978286	0.995
0.994101	0.994
0.993182	0.92
0.86	0.995
0.994716	0.995
0.993947	0.995
0.980167	0.995
0.812	0.993967
0.98	0.995
0.977	0.995
0.98	0.995
0.991	0.994697
0.994	0.995
0.991	0.939
0.964	0.994739
0.97	0.980812
0.995	0.994957
0.956	0.994335
0.976	0.892
0.99107	0.995
0.962	0.995
0.976	0.979
0.957	0.993
0.969593	0.994
0.976	0.995
0.957	0.995
0.978	0.994
0.992	0.995223
0.968	0.995
0.866	0.994
0.995	0.995
0.995	0.967592
0.995	0.886
0.995	0.995
0.995	0.932073
0.995	0.980652
0.995	0.925896
0.995	0.994683
0.995	0.955149
0.995	0.974
0.994	0.995
0.995	0.998
0.993	0.997
0.995	0.995
0.995	0.994
0.995	0.995
0.995	0.946
0.995	0.99
0.995	0.995072
0.995	0.995
0.994	0.995
0.995	0.995
0.994	0.994959
0.995	0.908
0.994904	0.995
0.995	0.888688
0.995	0.925551
0.995	0.904884
0.959	0.891943
0.995	0.985636
0.994143	0.964
0.995	0.995
0.988159	0.964
0.993575	0.995
0.995	0.94
0.994746	0.995
0.995	0.995
0.994143	0.994
0.994142	0.99483
0.995047	0.995
0.995	0.995
0.994	0.995
0.996	0.905624
0.995	0.923
0.995	0.886
0.995	0.82624
0.981	0.982465
0.97	0.996226
0.993	0.916373
0.994	0.995
0.994	0.995
0.993	0.995
0.993	0.995
0.994	0.995
0.993	0.995
0.951	0.994
0.938	0.995073
0.986	0.995
0.988	0.995
0.993	0.989
0.996	0.909128
0.977	0.966
0.995	0.995
0.945	0.937152
0.992893	0.990413
0.986014	0.995299
0.983	0.995
0.987404	0.994
0.985	0.995
0.964	0.995
0.975495	0.994
0.99308	0.995
0.985839	0.958765
0.918	0.995
0.920853	0.996
0.994578	0.944
0.976218	0.994713
0.989	0.969
0.977	0.908
0.98	0.971037
0.977	0.991856
0.982	0.99497
0.958	0.987807
0.985	0.996
0.946	0.995
0.992	0.995
0.982	0.994
0.987	0.995
0.969	0.995
0.99067	0.994321
0.976	0.995
0.993	0.995
0.99	0.967
0.992786	0.956638
0.973	0.967
0.976	0.995
0.992	0.994395
0.986	0.99372
0.984	0.992603
0.99	0.97082
0.997	0.995
0.995	0.995
0.995	0.995
0.995	0.972
0.995	0.995
0.995	0.95
0.995	0.994453
0.995	0.995
0.995	0.995
0.996	0.938
0.995	0.934217
0.996	0.875
0.994	0.957
0.995	0.974155
0.994	0.994458
0.995	0.976873
0.995	0.995
0.995	0.995
0.995	0.995
0.994	0.995
0.995	0.994
0.995	0.978
0.994	0.994494
0.995	0.994
0.994757	0.995
0.995	0.994
0.995	0.956404
0.995	0.9
0.995	0.995
0.994	0.99433
0.995256	0.978696
0.995	0.981889
0.995398	0.995
0.995143	0.995
0.995	0.995
0.994955	0.992
0.994	0.983
0.994143	0.995
0.995378	0.995139
0.994953	0.995
0.995	0.995
0.994	0.995
0.995	0.99527
0.995	0.899
0.995	0.994
0.995	0.994726
0.986	0.984182
0.994	0.995
0.99	0.994
0.99	0.993
0.974	0.994
0.993	0.993
0.994	0.995
0.994	0.994324
0.994	0.995
0.985	0.995
0.994	0.99
0.982	0.891694
0.992	0.839
0.991	0.995
1	0.99052
0.984	0.975382
0.994	0.995
0.984	0.995
0.991903	0.914
0.981899	0.995
0.985	0.994
0.991275	0.994455
0.991	0.994
0.994	0.995
0.96273	0.995
0.994363	0.958332
0.989074	0.947
0.871	0.995
0.972193	0.994335
0.992614	0.98637
0.9928	0.995
0.974	0.995
0.974	0.958
0.986	0.994
0.984	0.942
0.989	0.99525
0.993	0.995
0.973	0.994
0.989	0.97
0.886	0.995018
0.958	0.995
0.973	0.929
0.992127	0.8915
0.986	0.970036
0.988	0.995
0.993	0.909
0.978483	0.994
0.978	0.994363
0.982	0.995
0.869	0.995
0.979	0.965358
0.987	0.965
0.965	0.908
0.997	0.887727
0.995	0.986669
0.996	0.995
0.995	0.991
0.995	0.966
0.995	0.994486
0.995	0.995
0.994	0.994
0.995	0.995
0.994	0.907686
0.994	0.908
0.995	0.902
0.995	0.991258
0.995	0.993332
0.995	0.995
0.995	0.986
0.995	0.974
0.995	0.994322
0.994	0.995
0.994	0.995
0.995	0.98
0.995	0.917417
0.995	0.857
0.996	0.865
0.994274	0.992841
0.995	0.934378
0.995	0.995
0.995	0.98
0.996	0.995
0.994	0.994323
0.995257	0.995
0.995	0.995
0.995145	0.995
0.995492	0.869455
0.995	0.973
0.99493	0.884
0.995	0.99502
0.983916	0.995
0.994144	0.92
0.994912	0.92
0.994	0.995071
0.996	0.995
0.995	0.995
0.995	0.995365
0.995	0.943
0.987	0.995
0.994	0.964955
0.995	0.995
0.994	0.842
0.987	0.994
0.958	0.995073
0.994	0.995
0.994	0.995
0.994	0.995081
0.995	0.904
0.95	0.931
0.99	0.994718
0.992	0.987
1	0.991
0.993	0.995
0.994	0.995028
0.982	0.995
0.993958	0.995
0.980498	0.995004
0.994	0.971
0.994169	0.924
0.956	0.993784
0.994	0.997
0.962026	0.904
0.99361	0.995
0.978033	0.994828
0.887	0.995
0.994532	0.995
0.993442	0.979066
0.984038	0.982
0.979	0.892
0.982	0.991205
0.988	0.997
0.98	0.955
0.967	0.991
0.992	0.995029
0.981	0.995
0.989	0.994
0.991	0.919373
0.991	0.994
0.98	0.904
0.978905	0.994818
0.989	0.995
0.978	0.995
0.988	0.992
0.991452	0.995071
0.916	0.995
0.984	0.995
0.974	0.903816
0.987	0.951
0.974	0.995
0.997	0.980879
0.995	0.995
0.994	0.99
0.995	0.992
0.995	0.995029
0.995	0.995
0.995	0.995
0.993	0.994265
0.995	0.993
0.995	0.876
0.995	0.994333
0.993	0.995
0.994	0.973
0.995	0.995
0.995	0.994836
0.995	0.995
0.995	0.995
0.995	0.994964
0.994	0.995
0.994	0.889
0.995	0.957686
0.995	0.995
0.995	0.995
0.995	0.99503
0.994278	0.995
0.995	0.995
0.995	0.969848
0.995	0.995
0.994	0.948
0.994	0.986324
0.995144	0.995
0.995	0.966
0.995142	0.993966
0.994266	0.995
0.995	0.995
0.994954	0.995458
0.995	0.995
0.994344	0.937
0.994511	0.994751
0.995047	0.995
0.995	0.994162
0.994	0.995
0.995	0.995
0.995	0.994688
0.995	0.995
0.995	0.984918
0.975	0.995
0.995	0.993961
0.974	0.993
0.949	0.995
0.956	0.932667
0.994	0.995
0.995	0.983011
0.994	0.979
0.994	0.994825
0.897	0.992
0.986	0.995
0.982	0.930704
0.982	0.995
0.994	0.922077
0.95	0.995
0.958	0.994004
0.974	0.995
0.993212	0.995
0.994735	0.994957
0.992	0.995
0.966781	0.846087
0.989	0.995
0.995	0.993965
0.977656	0.995
0.992984	0.995
0.983202	0.994264
0.983	0.995
0.978859	0.970562
0.993648	0.995
0.986791	0.993964
0.982	0.995
0.923	0.995
0.991	0.995162
0.989	0.995
0.986	0.92374
0.993	0.995
0.981	0.994611
0.986	0.995
0.979	0.995
0.951	0.994682
0.955787	0.995
0.98	0.994395
0.969	0.995
0.982059	0.994828
0.972	0.995
0.989	0.995
0.988	0.850337
0.964	0.995
0.983	0.994535
0.995	0.996
0.995	0.995073
0.995	0.995
0.995	0.995
0.995	0.898507
0.995	0.995
0.994	0.989162
0.995	0.994
0.995	0.995071
0.995	0.995
0.994	0.995
0.995	0.935652
0.995	0.995
0.987	0.994562
0.994	0.873
0.995	0.99315
0.995	0.995
0.995	0.995
0.994	0.926352
0.995	0.942
0.995	0.995015
0.995	0.992
0.995	0.995314
0.995	0.995
0.995029	0.994
0.995	0.922232
0.995	0.907
0.995	0.884415
0.996	0.937
0.994	0.994938
0.994692	0.995
0.995	0.995
0.994964	0.994964
0.993576	0.951
0.994	0.886
0.994746	0.994305
0.994	0.995
0.994852	0.995
0.99483	0.923493
0.995515	0.904
0.995	0.995071
0.994	0.995
0.995	0.992
0.995	0.955556
0.995	0.995
0.995	0.992673
0.993	0.995
0.895	0.995
0.995	0.912327
0.994	0.995
0.984	0.995
0.991	0.995
0.994	0.925246
0.995	0.995
0.994	0.995
0.931	0.995
0.914	0.890414
0.987	0.89
0.985	0.995
0.995	0.995
0.994	0.872041
0.99	0.995
0.992	0.994
0.944	0.995
0.994919	0.995289
0.992525	0.964
0.99	0.995
0.973907	0.995
0.993	0.910379
0.995	0.995
0.957565	0.995
0.993723	0.994
0.986953	0.9952
0.988	0.995
0.994533	0.995
0.958218	0.995
0.989221	0.995085
0.928	0.995
0.85	0.995
0.977	0.995
0.984	0.995002
0.983	0.995
0.971	0.994
0.958	0.995
0.995	0.995004
0.993	0.902
0.99	0.995
0.968	0.995
0.980453	0.994863
0.98	0.932
0.964	0.995
0.985	0.995
0.982003	0.816282
0.995	0.995
0.887	0.992
0.99	0.995
0.979	0.995278
0.98	0.995
0.995	0.994
0.995	0.995
0.995	0.995396
0.995	0.995
0.995	0.995
0.995	0.995
0.994	0.900393
0.994	0.995
0.995	0.994
0.995	0.995
0.995	0.933348
0.995	0.989
0.995	0.994
0.988	0.995
0.995	0.995288
0.995	0.995
0.995	0.994
0.995	0.995
[truncated: 16,684 more rows]

## Sheet: Figure 3F
AZ	DA_PRE	DA_POST
28068.5	24641.3	60030.8			AZ	DA_PRE	DA_POST
39139.4	72387.7	65518.4		Number of values	34	22	2
111818	44794.8
33245	19235.5			Minimum	5738	5953	60031
27017.5	9844.21			Maximum	230966	126453	65518
36023.4	126453			Range	225228	120501	5488
61484.9	31264.3
52956.4	35537.2			Mean	79118	54103	62775
97648.3	37834			Std. Deviation	54978	36043	3880
46922.6	42309.7			Std. Error of Mean	9570	8059	2744
26878.1	54576.2
81229.4	119511
54621	672191			Table Analyzed	Surface AZ_Contact			Table Analyzed	Surface AZ_Contact
166585	5952.5
143466	26634.6			Column B	DA_PRE			Column C	DA_POST
90913.4	40242.3			vs.	vs,			vs.	vs,
95548.1	56173.5			Column A	AZ			Column B	DA_PRE
23029	124693
48941.3	84314.5			Mann Whitney test				Mann Whitney test
56420.4	70529.5			P value	0.1009			P value	0.4242
39411.4	55131.3			Exact or approximate P value?	Exact			Exact or approximate P value?	Exact
140370				P value summary	ns			P value summary	ns
59449.1				Significantly different (P < 0.05)?	No			Significantly different (P < 0.05)?	No
203306				One- or two-tailed P value?	Two-tailed			One- or two-tailed P value?	Two-tailed
113504				Sum of ranks in column A,B	981 , 450			Sum of ranks in column B,C	222 , 31
230966				Mann-Whitney U	240			Mann-Whitney U	12
49328
158995				Difference between medians				Difference between medians
5738.19				Median of column A	58226, n=33			Median of column B	43552, n=20
38437.7				Median of column B	43552, n=20			Median of column C	62775, n=2
0				Difference: Actual	-14674			Difference: Actual	19222
124120				Difference: Hodges-Lehmann	-16900			Difference: Hodges-Lehmann	18755
67090.2
58226.3

## Sheet: Figure 3G
GLU/PSE	DA/GLU	DA/PSE
35.853	12.47	15.588			GLU/PSE	DA/GLU	DA/PSE			GLU/PSE	DA/GLU	DA/PSE
32.735	12.471	10.9116		Number of values	34	22	2		Test for normal distribution
37.411	12.47								D'Agostino & Pearson test
32.735	7.794			Minimum	18.71	7.794	10.91		K2	0.05077	1.292	N too small
31.176	10.912			Maximum	45.21	15.59	15.59		P value	0.9749	0.5242
32.734	9.353			Range	26.5	7.794	4.676		Passed normality test (alpha=0.05)?	Yes	Yes
42.087	10.912								P value summary	ns	ns
31.176	10.912			Mean	31.82	12.12	13.25
23.382	12.47			Std. Deviation	6.237	2.353	3.307		Anderson-Darling test
26.499	10.912			Std. Error of Mean	1.07	0.5017	2.338		A2*	0.3502	0.9018	N too small
21.823	15.588								P value	0.4519	0.0176
26.5	14.029								Passed normality test (alpha=0.05)?	Yes	No
29.617	9.353			Table Analyzed	cleft size				P value summary	ns	*
37.411	15.588
38.97	15.588			Column C	DA/PSE				Shapiro-Wilk test
32.735	12.47			vs.	vs,				W	0.979	0.9007	N too small
34.294	10.911			Column B	DA/GLU				P value	0.7407	0.0307
24.941	10.911								Passed normality test (alpha=0.05)?	Yes	No
28.059	9.353			Mann Whitney test			Table Analyzed	cleft size	P value summary	ns	*
31.176	15.588			P value	0.663
24.941	10.911			Exact or approximate P value?	Exact		Column B	DA/GLU	Kolmogorov-Smirnov test
32.735	15.588			P value summary	ns		vs.	vs,	KS distance	0.1172	0.1956	N too small
34.294				Significantly different (P < 0.05)?	No		Column A	GLU/PSE	P value	>0,1000	0.0282
34.294				One- or two-tailed P value?	Two-tailed				Passed normality test (alpha=0.05)?	Yes	No
26.5				Sum of ranks in column B,C	270,5 , 29,50		Unpaired t test		P value summary	ns	*
43.647				Mann-Whitney U	17.5		P value	<0,0001
23.382							P value summary	****	Number of values	34	22	2
37.412				Difference between medians			Significantly different (P < 0.05)?	Yes
32.735				Median of column B	11,69, n=22		One- or two-tailed P value?	Two-tailed
45.206				Median of column C	13,25, n=2		t, df	t=14,14, df=54
26.5				Difference: Actual	1.559
32.735				Difference: Hodges-Lehmann	0.0006		How big is the difference?
37.411							Mean of column A	31.82
18.705							Mean of column B	12.12
							Difference between means (B - A) ± SEM	-19,70 ± 1,393
							95% confidence interval	-22,49 to -16,91
							R squared (eta squared)	0.7874
							F test to compare variances
							F, DFn, Dfd	7,024, 33, 21
							P value	<0,0001
							P value summary	****
							Significantly different (P < 0.05)?	Yes
							Data analyzed
							Sample size, column A	34
							Sample size, column B	22

## Sheet: Figure 4C
Fraction of proximal vesicles that are tethered
Identifier mean std sem n chi2
GLU 0.40 0.37 0.08 24 0.0000 1.0000
DA 0.26 0.27 0.05 27 -1.5542 0.0001
fraction of proximal SV that are T+	GLU	DA
	1	0.5
	0.888889	0.384615
	0.571429	0
	0.666667	0
	0.625	0.5
	0.4	0.2
	0	0
	0	0.333333
	0.5	0.5
	0	1
	0.2	0
	0.75	0
	0	0.25
	0.5	0.6
	0.555556	0
	0.333333	0.25
	0	0
	0	0
	1	0.166667
	0	0.454545
	0	0
	0.5	0.333333
	0	0.208333
	1	0
		0.75
		0.25
		0.25

## Sheet: Figure 4D
Mean tether length					GLU	DA
Identifier mean std sem n t confidence				Number of values	97	57
GLU 13.89 7.47 0.76 97 0.0000 1.0000
DA 22.36 12.74 1.69 57 5.2044 0.0000				Minimum	2.204	5.023
				Maximum	35.54	59.66
Length of tethers	GLU	DA		Range	33.34	54.64
	31.5557	20.2882
	24.3526	36.3325		Mean	13.89	22.36
	8.04696	20.7809		Std. Deviation	7.47	12.74
	19.9195	28.3228		Std. Error of Mean	0.7584	1.688
	11.1221	29.3823
	22.3236	39.0007
	11.9878	29.1481
	14.5269	25.2312		Table Analyzed	tethers length
	12.415	25.8223
	16.3857	16.9177		Column B	DA
	9.31808	25.7056		vs.	vs.
	19.8217	32.7306		Column A	GLU
	13.631	19.5603
	9.84324	35.99		Mann Whitney test
	18.7809	15.5091		P value	<0.0001
	15.5849	8.65554		Exact or approximate P value?	Exact
	16.5319	31.7192		P value summary	****
	6.72875	7.63653		Significantly different (P < 0.05)?	Yes
	6.2352	7.30385		One- or two-tailed P value?	Two-tailed
	8.65554	26.26		Sum of ranks in column A,B	6433 , 5503
	5.32208	42.3294		Mann-Whitney U	1680
	8.22722	22.0493
	10.836	5.32208		Difference between medians
	26.376	6.51819		Median of column A	12.05, n=97
	35.1028	26.5966		Median of column B	21.93, n=57
	18.3338	9.3528		Difference: Actual	9.878
	7.89453	8.16198		Difference: Hodges-Lehmann	7.344
	12.6248	47.5737
	7.37632	43.787
	9.91268	49.4532
	11.2796	9.21811
	11.8269	12.6248
	8.16198	23.0132
	9.10592	13.0291
	11.5428	17.7089
	14.8215	5.69006
	14.7057	12.5749
	15.1331	9.4386
	17.9086	14.3754
	12.8777	16.903
	12.4459	34.0534
	7.37632	29.8792
	11.665	8.01096
	10.4317	9.26004
	10.4317	5.02281
	2.20448	7.77104
	35.5419	12.1442
	18.2737	12.9974
	2.20448	26.114
	33.0837	22.4383
	19.463	33.115
	19.2992	21.9253
	9.65076	59.6582
	11.7834	29.8021
	19.8662	31.0219
	20.6426	16.4649
	23.4337	36.8434
	13.9248
	12.0474
	13.5687
	24.9217
	21.1537
	6.2352
	10.5497
	27.4157
	16.2892
	14.743
	4.9044
	8.49466
	4.9044
	29.3921
	9.08929
	4.9044
	10.0993
	2.20448
	15.5377
	18.0035
	22.797
	18.147
	16.9533
	4.40895
	6.51819
	4.25872
	8.32025
	28.9006
	7.86988
	15.2294
	4.25872
	23.75
	5.39984
	6.51819
	11.1591
	11.0943
	9.4386
	12.7637
	15.245
	11.1297

[truncated: 21 more sheets: Figure 4E, Figure 4J, Figure 4K, Figure 5B, Figure 5C, Figure 5D, Figure 5E, Figure 5F, Figure 5G, Figure 5K, Figure 6C, Figure 6D, Figure 6E, Figure 6F, Figure 6H, Figure 6I, Figure 6J, Figure S1B, Figure S1C, Figure S9B …]
